# Supplementary material for: Seroprevalence of SARS-CoV-2 in rural communities of Burkina faso (West Africa) assessed through blood-fed mosquitoes
Source: Sci Rep. 2026 Apr 2;16:15816. doi: 10.1038/s41598-026-46133-5 (PMC13194980; doi:10.1038/s41598-026-46133-5)
Supplement: Supplementary file 1 — Supplementary Material 1 [file 41598_2026_46133_MOESM1_ESM.xlsx]

## Sheet: Data_Density
TubeID	HouseID	Lacality	Sex	An. gam	Culex	An. Funestus	An. Rufipes	Aedes	Gono
1	C1M1	Koumbia	F	1					Fed
2	C2M1	Koumbia	F	1					Fed
3	C5M1	Koumbia	F	1					Fed
4	C6M2	Koumbia	F	3					Fed
5	C8M1	Koumbia	F	1					Fed
6	C9M1	Koumbia	F	1					Fed
7	C10M1	Koumbia	F	1					Fed
8	C3M1	Koumbia	F	2					Fed
9	C4M1	Koumbia	F	3					Fed
10	C21M1	Koumbia	F	3					Fed
11	C21M1	Koumbia	F	0	1				Fed
12	C22M1	Koumbia	F	2					Fed
13	C23M1	Koumbia	F	8					Fed
14	C24M1	Koumbia	F	1					Fed
15	C24M1	Koumbia	F	0	1				Fed
16	C25M1	Koumbia	F	1					Fed
17	C26M1	Koumbia	F	4					Fed
18	C27M1	Koumbia	F	2					Fed
19	C28M1	Koumbia	F	10					Fed
20	C28M1	Koumbia	F	9					Fed
21	C29M1	Koumbia	F	9					Fed
22	C29M1	Koumbia	F	0		1			Fed
23	C29M1	Koumbia	F	0				1	Fed
24	C30M1	Koumbia	F	6					Fed
25	C1M1	Bombi	F	1					Fed
26	C1M1	Bombi	F	0	1				Fed
27	C2M1	Bombi	F	2					Fed
28	C2M1	Bombi	F	0	1				Fed
29	C3M1	Bombi	F	0	1				Fed
30	C4M4	Bombi	F	1					Fed
31	C5M1	Bombi	F	1					Fed
32	C7M1	Bombi	F	1					Fed
33	C8M2	Bombi	F	3					Fed
34	C10M1	Bombi	F	1					Fed
35	C11M1	Bombi	F	1					Fed
36	C12M1	Bombi	F	2					Fed
37	C13M1	Bombi	F	1					Fed
38	C15M1	Bombi	F	1					Fed
39	C17M1	Bombi	F	1					Fed
40	C20M1	Bombi	F	1					Fed
41	C21M1	Bombi	F	1					Fed
42	C22M1	Bombi	F	3					Fed
43	C23M1	Bombi	F	5					Fed
44	C24M1	Bombi	F	1					Fed
45	C25M1	Bombi	F	1					Fed
46	C25M1	Bombi	F	1					Fed
47	C26M1	Bombi	F	1					Fed
48	C27M1	Bombi	F	1					Fed
49	C28M1	Bombi	F	1					Fed
50	C29M1	Bombi	F	1					Fed
51	C30M1	Bombi	F	1					Fed
52	C31M1	Bombi	F	1					Fed
53	C32M1	Bombi	F	4					Fed
54	C33M1	Bombi	F	3					Fed
55	C35M1	Bombi	F	1					Fed
56	C35M1	Bombi	F	0			1		Fed
57	C36M1	Bombi	F	1					Fed
58	C40M1	Bombi	F	0	1				Fed
59	C1M1	Bereba	F	2					Fed
60	C2M1	Bereba	F	1					Fed
61	C3M1	Bereba	F	4					Fed
62	C4M1	Bereba	F	4					Fed
63	C5M1	Bereba	F	1					Fed
64	C6M1	Bereba	F	1					Fed
65	C7M1	Bereba	F	0			1		Fed
66	C8M1	Bereba	F	1					Fed
67	C9M1	Bereba	F	1					Fed
68	C10M1	Bereba	F	0	2				Fed
69	C11M1	Bereba	F	4					Fed
70	C12M1	Bereba	F	1					Fed
71	C13M1	Bereba	F	3					Fed
72	C13M1	Bereba	F	0	1				Fed
73	C14M1	Bereba	F	1					Fed
74	C15M1	Bereba	F	2					Fed
75	C16M1	Bereba	F	4					Fed
76	C17M1	Bereba	F	2					Fed
77	C18M1	Bereba	F	3					Fed
78	C19M1	Bereba	F	6					Fed
79	C20M1	Bereba	F	10					Fed
80	C20M1	Bereba	F	1					Fed
81	C22M1	Bereba	F	3					Fed
82	C22M1	Bereba	F	1					Fed
83	C23M1	Bereba	F	3					Fed
84	C23M1	Bereba	F	0	1				Fed
85	C24M1	Bereba	F	1					Fed
86	C25M1	Bereba	F	1					Fed
87	C26M1	Bereba	F	1					Fed
88	C27M1	Bereba	F	0	1				Fed
89	C28M1	Bereba	F	0	1				Fed
90	C29M1	Bereba	F	4					Fed
91	C30M1	Bereba	F	1					Fed
92	C31M1	Bereba	F	2					Fed
93	C32M1	Bereba	F	1					Fed
94	C32M1	Bereba	F	0			1		Fed
95	C33M1	Bereba	F	1					Fed
96	C36M1	Bereba	F	4					Fed
97	C39M1	Bereba	F	1					Fed
98	C40M1	Bereba	F	3					Fed
99	C1M1	Dimikuy	F	1					Fed
100	C1M1	Dimikuy	F	1					Fed
101	C3M1	Dimikuy	F	3					Fed
102	C4M1	Dimikuy	F	3					Fed
103	C4M1	Dimikuy	F	0	1				Fed
104	C5M1	Dimikuy	F	0	1				Fed
105	C7M1	Dimikuy	F	4					Fed
106	C7M1	Dimikuy	F	0	3				Fed
107	C9M1	Dimikuy	F	6					Fed
108	C8M1	Dimikuy	F	1					Fed
109	C10M1	Dimikuy	F	2					Fed
110	C10M1	Dimikuy	F	0	1				Fed
111	C12M1	Dimikuy	F	1					Fed
112	C13M1	Dimikuy	F	2					Fed
113	C14M1	Dimikuy	F	2					Fed
114	C16M1	Dimikuy	F	1					Fed
115	C16M1	Dimikuy	F	0	1				Fed
116	C17M1	Dimikuy	F	1					Fed
117	C18M1	Dimikuy	F	1					Fed
118	C19M1	Dimikuy	F	2					Fed
119	C20M1	Dimikuy	F	0	1				Fed
120	C1M1	Nahirindon	F	1					Fed
121	C1M1	Nahirindon	F	0			1		Fed
122	C2M1	Nahirindon	F	1					Fed
123	C3M1	Nahirindon	F	1					Fed
124	C4M1	Nahirindon	F	1					Fed
125	C5M1	Nahirindon	F	1					Fed
126	C6M1	Nahirindon	F	1					Fed
127	C7M1	Nahirindon	F	2					Fed
128	C7M1	Nahirindon	F	0		1			Fed
129	C7M1	Nahirindon	F	0		1			Fed
130	C8M1	Nahirindon	F	3					Fed
131	C8M1	Nahirindon	F	0		1			Fed
132	C9M1	Nahirindon	F	2					Fed
133	C10M1	Nahirindon	F	1					Fed
134	C11M1	Nahirindon	F	2					Fed
135	C12M1	Nahirindon	F	0	1				Fed
136	C14M1	Nahirindon	F	1					Fed
137	C14M1	Nahirindon	F	0		1			Fed
138	C14M1	Nahirindon	F	0	1				Fed
139	C15M1	Nahirindon	F	2					Fed
140	C15M1	Nahirindon	F	0		1			Fed
141	C15M1	Nahirindon	F	1					Fed
142	C16M1	Nahirindon	F	1					Fed
143	C16M1	Nahirindon	F	0	1				Fed
144	C17M1	Nahirindon	F	1					Fed
145	C18M1	Nahirindon	F	1					Fed
146	C19M1	Nahirindon	F	1					Fed
147	C20M1	Nahirindon	F	1					Fed
148	C21M1	Nahirindon	F	3					Fed
149	C22M1	Nahirindon	F	2					Fed
150	C24M1	Nahirindon	F	1					Fed
151	C25M1	Nahirindon	F	1					Fed
152	C26M1	Nahirindon	F	10					Fed
153	C26M1	Nahirindon	F	2					Fed
154	C27M1	Nahirindon	F	2					Fed
155	C28M1	Nahirindon	F	1					Fed
156	C29M1	Nahirindon	F	1					Fed
157	C30M1	Nahirindon	F	1					Fed
158	C31M1	Nahirindon	F	1					Fed
159	C32M1	Nahirindon	F	1					Fed
160	C33M1	Nahirindon	F	2					Fed
161	C35M1	Nahirindon	F	2					Fed
162	C35M1	Nahirindon	F	0		2			Fed
163	C36M1	Nahirindon	F	4					Fed
164	C37M1	Nahirindon	F	1					Fed
165	C38M1	Nahirindon	F	1					Fed
166	C1M1	Intiedougou	F	3					Fed
167	C2M2	Intiedougou	F	1					Fed
168	C3M1	Intiedougou	F	6					Fed
169	C4M1	Intiedougou	F	5					Fed
170	C5M1	Intiedougou	F	1					Fed
171	C6M1	Intiedougou	F	2					Fed
172	C7M1	Intiedougou	F	1					Fed
173	C8M2	Intiedougou	F	5					Fed
174	C9M1	Intiedougou	F	4					Fed
175	C10M1	Intiedougou	F	5					Fed
176	C11M1	Intiedougou	F	2					Fed
177	C12M1	Intiedougou	F	2					Fed
178	C12M1	Intiedougou	F	0	1				Fed
179	C13M1	Intiedougou	F	1					Fed
180	C14M1	Intiedougou	F	3					Fed
181	C14M1	Intiedougou	F	0	1				Fed
182	C15M1	Intiedougou	F	1					Fed
183	C16M1	Intiedougou	F	3					Fed
184	C17M1	Intiedougou	F	1					Fed
185	C18M1	Intiedougou	F	3					Fed
186	C19M1	Intiedougou	F	3					Fed
187	C20M1	Intiedougou	F	4					Fed
188	C21M1	Intiedougou	F	3					Fed
189	C22M1	Intiedougou	F	2					Fed
190	C23M1	Intiedougou	F	9					Fed
191	C2s4M1	Intiedougou	F	4					Fed
192	C25M1	Intiedougou	F	3					Fed
193	C26M1	Intiedougou	F	5					Fed
194	C27M1	Intiedougou	F	1					Fed
195	C28M1	Intiedougou	F	4					Fed
196	C29M1	Intiedougou	F	1					Fed
197	C30M1	Intiedougou	F	3					Fed
198	C31M1	Intiedougou	F	1					Fed
199	C32M1	Intiedougou	F	2					Fed
200	C33M1	Intiedougou	F	4					Fed
201	C34M1	Intiedougou	F	2					Fed
202	C35M1	Intiedougou	F	4					Fed
203	C39M1	Intiedougou	F	2					Fed
204	C1M1	Ipendo	F	2					Fed
205	C2M1	Ipendo	F	0		1			Fed
206	C3M1	Ipendo	F	1					Fed
207	C5M1	Ipendo	F	1					Fed
208	C6M1	Ipendo	F	2					Fed
209	C8M1	Ipendo	F	0		2			Fed
210	C10M1	Ipendo	F	0		1			Fed
211	C11M1	Ipendo	F	1					Fed
212	C11M1	Ipendo	F	0		1			Fed
213	C12M1	Ipendo	F	0		1			Fed
214	C14M1	Ipendo	F	1					Fed
215	C15M1	Ipendo	F	2					Fed
216	C16M1	Ipendo	F	1					Fed
217	C17M1	Ouezindougou	F	0	1				Fed
218	C2M1	Ouezindougou	F	1					Fed
219	C3M1	Ouezindougou	F	1					Fed
220	C3M1	Ouezindougou	F	0			1		Fed
221	C5M1	Ouezindougou	F	0		1			Fed
222	C6M1	Ouezindougou	F	1					Fed
223	C6M1	Ouezindougou	F	2					Fed
224	C8M1	Ouezindougou	F	2					Fed
225	C8M1	Ouezindougou	F	0		1			Fed
226	C9M1	Ouezindougou	F	1					Fed
227	C9M1	Ouezindougou	F	0		2			Fed
228	C10M1	Ouezindougou	F	2					Fed
229	C11M1	Ouezindougou	F	0			2		Fed
230	C12M1	Ouezindougou	F	3					Fed
231	C12M1	Ouezindougou	F	0			1		Fed
232	C13M1	Ouezindougou	F	3					Fed
233	C14M1	Ouezindougou	F	2					Fed
234	C15M1	Ouezindougou	F	0		4			Fed
235	C16M1	Ouezindougou	F	3					Fed
236	C17M1	Ouezindougou	F	2					Fed
237	C18M1	Ouezindougou	F	3					Fed
238	C18M1	Ouezindougou	F	2					Fed
240	C19M1	Ouezindougou	F	2					Fed
241	C20M1	Ouezindougou	F	2					Fed
242	C21M1	Ouezindougou	F	0		10			Fed
243	C22M3	Ouezindougou	F	0		3			Fed
244	C23M1	Ouezindougou	F	0		4			Fed
245	C23M1	Ouezindougou	F	0	1				Fed
246	C24M1	Ouezindougou	F	2					Fed
247	C25M1	Ouezindougou	F	2					Fed
248	C26M1	Ouezindougou	F	3					Fed
249	C27M1	Ouezindougou	F	6					Fed
250	C28M1	Ouezindougou	F	1					Fed
251	C29M1	Ouezindougou	F	4					Fed
252	C29M1	Ouezindougou	F	4					Fed
253	C30M1	Ouezindougou	F	1					Fed
254	C30M1	Ouezindougou	F	0		1			Fed
255	C31M1	Ouezindougou	F	7					Fed
256	C31M1	Ouezindougou	F	0			7		Fed
257	C32M1	Ouezindougou	F	8					Fed
258	C33M1	Ouezindougou	F	4					Fed
259	C34M1	Ouezindougou	F	3					Fed
260	C35M1	Ouezindougou	F	1					Fed
261	C36M1	Ouezindougou	F	10					Fed
262	C36M1	Ouezindougou	F	2					Fed
263	C36M1	Ouezindougou	F	0			1		Fed
264	C37M1	Ouezindougou	F	4					Fed
265	C38M1	Ouezindougou	F	4					Fed
266	C39M1	Ouezindougou	F	1					Fed
267	C39M1	Ouezindougou	F	2					Fed
268	C3M1	Tathyou	F	1					Fed
269	C4M1	Tathyou	F	2					Fed
270	C5M1	Tathyou	F	2					Fed
271	C8M1	Tathyou	F	2					Fed
272	C9M1	Tathyou	F	3					Fed
273	C10M1	Tathyou	F	2					Fed
274	C11M1	Tathyou	F	2					Fed
275	C12M1	Tathyou	F	2					Fed
276	C13M1	Tathyou	F	1					Fed
277	C14M1	Tathyou	F	3					Fed
278	C15M1	Tathyou	F	1					Fed
279	C19M1	Tathyou	F	1					Fed
280	C21M1	Tathyou	F	1					Fed
281	C22M1	Tathyou	F	1					Fed
282	C23M1	Tathyou	F	1					Fed
283	C25M1	Tathyou	F	0			1		Fed
284	C26M1	Tathyou	F	2					Fed
285	C27M1	Tathyou	F	1					Fed
286	C28M1	Tathyou	F	1					Fed
287	C29M1	Tathyou	F	0	1				Fed
288	C32M1	Tathyou	F	1					Fed
289	C34M1	Tathyou	F	2					Fed
290	C35M1	Tathyou	F	1					Fed
291	C36M1	Tathyou	F	0		1			Fed
292	C36M1	Tathyou	F	0			1		Fed
293	C37M1	Tathyou	F	1					Fed
294	C38M1	Tathyou	F	1					Fed
295	C39M1	Tathyou	F	1					Fed
296	C40M1	Tathyou	F	1					Fed
297	C1M1	Saria	F	1					Fed
298	C1M1	Saria	F	0		1			Fed
299	C2M1	Saria	F	2					Fed
300	C2M1	Saria	F	0		1			Fed
301	C3M1	Saria	F	2					Fed
302	C3M1	Saria	F	0		4			Fed
303	C4M1	Saria	F	1					Fed
304	C4M1	Saria	F	0		1			Fed
305	C5M1	Saria	F	0		2			Fed
306	C6M1	Saria	F	2					Fed
307	C7M1	Saria	F	1					Fed
308	C7M1	Saria	F	0		2			Fed
309	C7M1	Saria	F	0	1				Fed
310	C8M1	Saria	F	1					Fed
311	C9M1	Saria	F	0			1		Fed
312	C11M1	Saria	F	0			1		Fed
313	C12M1	Saria	F	1					Fed
314	C12M1	Saria	F	0		1			Fed
315	C13M1	Saria	F	2					Fed
316	C13M1	Saria	F	0		2			Fed
317	C14M1	Saria	F	2					Fed
318	C15M1	Saria	F	0		5			Fed
319	C16M1	Saria	F	1					Fed
320	C16M1	Saria	F	0		6			Fed
321	C17M1	Saria	F	0		2			Fed
322	C18M1	Saria	F	1					Fed
323	C18M1	Saria	F	0		1			Fed
324	C19M1	Saria	F	0		3			Fed
325	C20M1	Saria	F	0		1			Fed
326	C1M1	Tampelga	F	0		1			Fed
327	C2M1	Tampelga	F	0		1			Fed
328	C3M1	Tampelga	F	0	1				Fed
329	C4M1	Tampelga	F	0		1			Fed
330	C6M1	Tampelga	F	0		1			Fed
331	C7M1	Tampelga	F	1					Fed
332	C7M1	Tampelga	F	0		1			Fed
333	C8M1	Tampelga	F	0		1			Fed
334	C8M1	Tampelga	F	0			1		Fed
335	C9M1	Tampelga	F	1					Fed
336	C9M1	Tampelga	F	0		2			Fed
337	C10M1	Tampelga	F	0		1			Fed
338	C11M1	Tampelga	F	3					Fed
339	C11M1	Tampelga	F	0			2		Fed
340	C13M1	Tampelga	F	0			1		Fed
341	C14M1	Tampelga	F	1					Fed
342	C14M1	Tampelga	F	0			1		Fed
343	C15M1	Tampelga	F	0		5			Fed
344	C15M1	Tampelga	F	0			1		Fed
345	C16M1	Tampelga	F	0		2			Fed
346	C19M1	Tampelga	F	0		1			Fed
347	C21M1	Tampelga	F	0		2			Fed
348	C22M1	Tampelga	F	0		2			Fed
349	C23M1	Tampelga	F	0		2			Fed
350	C24M1	Tampelga	F	0		2			Fed
351	C25M1	Tampelga	F	0		2			Fed
352	C26M1	Tampelga	F	0		2			Fed
353	C27M1	Tampelga	F	0		2			Fed
354	C28M1	Tampelga	F	0		2			Fed
355	C28M1	Tampelga	F	1					Fed
356	C29M1	Tampelga	F	0		1			Fed
357	C30M1	Tampelga	F	1					Fed
358	C31M1	Tampelga	F	1					Fed
359	C31M1	Tampelga	F	0		3			Fed
360	C32M1	Tampelga	F	0		1			Fed
361	C34M1	Tampelga	F	0		2			Fed
362	C36M1	Tampelga	F	1					Fed
363	C36M1	Tampelga	F	0		2			Fed
364	C37M1	Tampelga	F	0		1			Fed
365	C38M1	Tampelga	F	0			1		Fed
366	C39M1	Tampelga	F	0		3			Fed
367	C40M1	Tampelga	F	1					Fed
368	C40M1	Tampelga	F	0			1		Fed
369	C1M1	Sissene	F	1					Fed
370	C1M1	Sissene	F	0			1		Fed
371	C2M1	Sissene	F	2					Fed
372	C2M1	Sissene	F	0		2			Fed
373	C3M1	Sissene	F	3					Fed
374	C5M1	Sissene	F	2					Fed
375	C6M1	Sissene	F	1					Fed
376	C6M1	Sissene	F	0		1			Fed
377	C6M1	Sissene	F	0			1		Fed
378	C7M1	Sissene	F	2					Fed
379	C8M1	Sissene	F	2					Fed
380	C8M1	Sissene	F	0		1			Fed
381	C8M1	Sissene	F	0			1		Fed
382	C9M1	Sissene	F	2					Fed
383	C10M1	Sissene	F	1					Fed
384	C10M1	Sissene	F	0		1			Fed
385	C11M1	Sissene	F	0		1			Fed
386	C11M1	Sissene	F	0			1		Fed
387	C12M1	Sissene	F	2					Fed
388	C13M1	Sissene	F	1					Fed
389	C13M1	Sissene	F	0		2			Fed
390	C13M1	Sissene	F	0			2		Fed
391	C14M1	Sissene	F	0		2			Fed
392	C16M1	Sissene	F	3					Fed
393	C17M1	Sissene	F	1					Fed
394	C18M1	Sissene	F	1					Fed
395	C19M1	Sissene	F	2					Fed
396	C20M1	Sissene	F	2					Fed
397	C21M1	Sissene	F	1					Fed
398	C21M1	Sissene	F	0		2			Fed
399	C23M1	Sissene	F	1					Fed
400	C24M1	Sissene	F	0		1			Fed
401	C26M1	Sissene	F	0	1				Fed
402	C27M1	Sissene	F	1					Fed
403	C28M1	Sissene	F	0		1			Fed
404	C28M1	Sissene	F	0			1		Fed
405	C29M1	Sissene	F	0	1				Fed
406	C30M1	Sissene	F	1					Fed
407	C31M1	Sissene	F	0			1		Fed
408	C32M1	Sissene	F	0	2				Fed
409	C33M1	Sissene	F	0	1				Fed
410	C34M1	Sissene	F	1					Fed
411	C36M1	Sissene	F	1					Fed
412	C36M1	Sissene	F	0			1		Fed
413	C40M1	Sissene	F	0			1		Fed

## Sheet: Data_Individuel
MosqID	TubeID	HouseID	Lacality	Areas	Species	Sex	Gono	Select
CVKB1	1	C1M1	Koumbia	near Bobo Dioulasso	gambiae	F	Fed	x
CVKB2	2	C2M1	Koumbia	near Bobo Dioulasso	gambiae	F	Fed	xx
CVKB3	3	C5M1	Koumbia	near Bobo Dioulasso	gambiae	F	Fed	x
CVKB4	4	C6M2	Koumbia	near Bobo Dioulasso	gambiae	F	Fed	xx
CVKB5	4	C6M2	Koumbia	near Bobo Dioulasso	gambiae	F	Fed	x
CVKB6	4	C6M2	Koumbia	near Bobo Dioulasso	gambiae	F	Fed	xx
CVKB7	5	C8M1	Koumbia	near Bobo Dioulasso	gambiae	F	Fed
CVKB8	6	C9M1	Koumbia	near Bobo Dioulasso	gambiae	F	Fed	x
CVKB9	7	C10M1	Koumbia	near Bobo Dioulasso	gambiae	F	Fed	x
CVKB10	8	C3M1	Koumbia	near Bobo Dioulasso	gambiae	F	Fed
CVKB11	8	C3M1	Koumbia	near Bobo Dioulasso	gambiae	F	Fed	x
CVKB12	9	C4M1	Koumbia	near Bobo Dioulasso	gambiae	F	Fed	xx
CVKB13	9	C4M1	Koumbia	near Bobo Dioulasso	gambiae	F	Fed	x
CVKB14	9	C4M1	Koumbia	near Bobo Dioulasso	gambiae	F	Fed	xx
CVKB15	10	C21M1	Koumbia	near Bobo Dioulasso	gambiae	F	Fed	x
CVKB16	10	C21M1	Koumbia	near Bobo Dioulasso	gambiae	F	Fed
CVKB17	10	C21M1	Koumbia	near Bobo Dioulasso	gambiae	F	Fed	x
CVKB18	11	C21M1	Koumbia	near Bobo Dioulasso	Culex	F	Fed	x
CVKB19	12	C22M1	Koumbia	near Bobo Dioulasso	gambiae	F	Fed	x
CVKB20	12	C22M1	Koumbia	near Bobo Dioulasso	gambiae	F	Fed
CVKB21	13	C23M1	Koumbia	near Bobo Dioulasso	gambiae	F	Fed	x
CVKB22	13	C23M1	Koumbia	near Bobo Dioulasso	gambiae	F	Fed
CVKB23	13	C23M1	Koumbia	near Bobo Dioulasso	gambiae	F	Fed		lost
CVKB24	13	C23M1	Koumbia	near Bobo Dioulasso	gambiae	F	Fed	x
CVKB25	13	C23M1	Koumbia	near Bobo Dioulasso	gambiae	F	Fed	x
CVKB26	13	C23M1	Koumbia	near Bobo Dioulasso	gambiae	F	Fed
CVKB27	13	C23M1	Koumbia	near Bobo Dioulasso	gambiae	F	Fed	x
CVKB28	13	C23M1	Koumbia	near Bobo Dioulasso	gambiae	F	Fed	xx
CVKB29	14	C24M1	Koumbia	near Bobo Dioulasso	gambiae	F	Fed	x
CVKB30	15	C24M1	Koumbia	near Bobo Dioulasso	Culex	F	Fed	xx
CVKB31	16	C25M1	Koumbia	near Bobo Dioulasso	gambiae	F	Fed	x
CVKB32	17	C26M1	Koumbia	near Bobo Dioulasso	gambiae	F	Fed	x
CVKB33	17	C26M1	Koumbia	near Bobo Dioulasso	gambiae	F	Fed	xx
CVKB34	17	C26M1	Koumbia	near Bobo Dioulasso	gambiae	F	Fed	x
CVKB35	17	C26M1	Koumbia	near Bobo Dioulasso	gambiae	F	Fed	xx
CVKB36	18	C27M1	Koumbia	near Bobo Dioulasso	gambiae	F	Fed	x
CVKB37	18	C27M1	Koumbia	near Bobo Dioulasso	gambiae	F	Fed	xx
CVKB38	19	C28M1	Koumbia	near Bobo Dioulasso	gambiae	F	Fed	x
CVKB39	19	C28M1	Koumbia	near Bobo Dioulasso	gambiae	F	Fed	xx
CVKB40	19	C28M1	Koumbia	near Bobo Dioulasso	gambiae	F	Fed	x
CVKB41	19	C28M1	Koumbia	near Bobo Dioulasso	gambiae	F	Fed	x
CVKB42	19	C28M1	Koumbia	near Bobo Dioulasso	gambiae	F	Fed	xx
CVKB43	19	C28M1	Koumbia	near Bobo Dioulasso	gambiae	F	Fed	x
CVKB44	19	C28M1	Koumbia	near Bobo Dioulasso	gambiae	F	Fed	xx
CVKB45	19	C28M1	Koumbia	near Bobo Dioulasso	gambiae	F	Fed	x
CVKB46	19	C28M1	Koumbia	near Bobo Dioulasso	gambiae	F	Fed	x
CVKB47	19	C28M1	Koumbia	near Bobo Dioulasso	gambiae	F	Fed	x
CVKB48	20	C28M1	Koumbia	near Bobo Dioulasso	gambiae	F	Fed		lost
CVKB49	20	C28M1	Koumbia	near Bobo Dioulasso	gambiae	F	Fed	x
CVKB50	20	C28M1	Koumbia	near Bobo Dioulasso	gambiae	F	Fed	xx
CVKB51	20	C28M1	Koumbia	near Bobo Dioulasso	gambiae	F	Fed	x
CVKB52	20	C28M1	Koumbia	near Bobo Dioulasso	gambiae	F	Fed	xx
CVKB53	20	C28M1	Koumbia	near Bobo Dioulasso	gambiae	F	Fed	x
CVKB54	20	C28M1	Koumbia	near Bobo Dioulasso	gambiae	F	Fed		lost
CVKB55	20	C28M1	Koumbia	near Bobo Dioulasso	gambiae	F	Fed		lost
CVKB56	20	C28M1	Koumbia	near Bobo Dioulasso	gambiae	F	Fed	x
CVKB57	21	C29M1	Koumbia	near Bobo Dioulasso	gambiae	F	Fed	x
CVKB58	21	C29M1	Koumbia	near Bobo Dioulasso	gambiae	F	Fed	x
CVKB59	21	C29M1	Koumbia	near Bobo Dioulasso	gambiae	F	Fed	xx
CVKB60	21	C29M1	Koumbia	near Bobo Dioulasso	gambiae	F	Fed
CVKB61	21	C29M1	Koumbia	near Bobo Dioulasso	gambiae	F	Fed	x
CVKB62	21	C29M1	Koumbia	near Bobo Dioulasso	gambiae	F	Fed	x
CVKB63	21	C29M1	Koumbia	near Bobo Dioulasso	gambiae	F	Fed
CVKB64	21	C29M1	Koumbia	near Bobo Dioulasso	gambiae	F	Fed	x
CVKB65	21	C29M1	Koumbia	near Bobo Dioulasso	gambiae	F	Fed	x
CVKB66	22	C29M1	Koumbia	near Bobo Dioulasso	Culex	F	Fed	xx
CVKB67	23	C29M1	Koumbia	near Bobo Dioulasso	Aedes	F	Fed	xx
CVKB68	24	C30M1	Koumbia	near Bobo Dioulasso	gambiae	F	Fed	x
CVKB69	24	C30M1	Koumbia	near Bobo Dioulasso	gambiae	F	Fed	x
CVKB70	24	C30M1	Koumbia	near Bobo Dioulasso	gambiae	F	Fed
CVKB71	24	C30M1	Koumbia	near Bobo Dioulasso	gambiae	F	Fed	x
CVKB72	24	C30M1	Koumbia	near Bobo Dioulasso	gambiae	F	Fed
CVKB73	24	C30M1	Koumbia	near Bobo Dioulasso	gambiae	F	Fed	xx
CVKBB74	25	C1M1	Bombi	near Bobo Dioulasso	gambiae	F	Fed	x
CVKBB75	26	C1M1	Bombi	near Bobo Dioulasso	Culex	F	Fed	x
CVKBB76	27	C2M1	Bombi	near Bobo Dioulasso	gambiae	F	Fed	x
CVKBB77	27	C2M1	Bombi	near Bobo Dioulasso	gambiae	F	Fed	x
CVKBB78	28	C2M1	Bombi	near Bobo Dioulasso	Culex	F	Fed	x
CVKBB79	29	C3M1	Bombi	near Bobo Dioulasso	Culex	F	Fed	x
CVKBB80	30	C4M4	Bombi	near Bobo Dioulasso	gambiae	F	Fed	x
CVKBB81	31	C5M1	Bombi	near Bobo Dioulasso	gambiae	F	Fed
CVKBB82	32	C7M1	Bombi	near Bobo Dioulasso	gambiae	F	Fed
CVKBB83	33	C8M2	Bombi	near Bobo Dioulasso	gambiae	F	Fed	x
CVKBB84	33	C8M2	Bombi	near Bobo Dioulasso	gambiae	F	Fed	x
CVKBB85	33	C8M2	Bombi	near Bobo Dioulasso	gambiae	F	Fed	x
CVKBB86	34	C10M1	Bombi	near Bobo Dioulasso	gambiae	F	Fed	x
CVKBB87	35	C11M1	Bombi	near Bobo Dioulasso	gambiae	F	Fed	x
CVKBB88	36	C12M1	Bombi	near Bobo Dioulasso	gambiae	F	Fed
CVKBB89	36	C12M1	Bombi	near Bobo Dioulasso	gambiae	F	Fed	x
CVKBB90	37	C13M1	Bombi	near Bobo Dioulasso	gambiae	F	Fed
CVKBB91	38	C15M1	Bombi	near Bobo Dioulasso	gambiae	F	Fed	x
CVKBB92	39	C17M1	Bombi	near Bobo Dioulasso	gambiae	F	Fed
CVKBB93	40	C20M1	Bombi	near Bobo Dioulasso	gambiae	F	Fed
CVKBB94	41	C21M1	Bombi	near Bobo Dioulasso	gambiae	F	Fed	x
CVKBB95	42	C22M1	Bombi	near Bobo Dioulasso	gambiae	F	Fed	x
CVKBB96	42	C22M1	Bombi	near Bobo Dioulasso	gambiae	F	Fed
CVKBB97	42	C22M1	Bombi	near Bobo Dioulasso	gambiae	F	Fed	x
CVKBB98	43	C23M1	Bombi	near Bobo Dioulasso	gambiae	F	Fed	x
CVKBB99	43	C23M1	Bombi	near Bobo Dioulasso	gambiae	F	Fed	x
CVKBB100	43	C23M1	Bombi	near Bobo Dioulasso	gambiae	F	Fed	x
CVKBB101	43	C23M1	Bombi	near Bobo Dioulasso	gambiae	F	Fed	x
CVKBB102	43	C23M1	Bombi	near Bobo Dioulasso	gambiae	F	Fed	x
CVKBB103	44	C24M1	Bombi	near Bobo Dioulasso	gambiae	F	Fed	x
CVKBB104	45	C25M1	Bombi	near Bobo Dioulasso	gambiae	F	Fed	x
CVKBB105	46	C25M1	Bombi	near Bobo Dioulasso	gambiae	F	Fed	x
CVKBB106	47	C26M1	Bombi	near Bobo Dioulasso	gambiae	F	Fed	x
CVKBB107	48	C27M1	Bombi	near Bobo Dioulasso	gambiae	F	Fed	x
CVKBB108	49	C28M1	Bombi	near Bobo Dioulasso	gambiae	F	Fed	x
CVKBB109	50	C29M1	Bombi	near Bobo Dioulasso	gambiae	F	Fed	x
CVKBB110	51	C30M1	Bombi	near Bobo Dioulasso	gambiae	F	Fed	x
CVKBB111	52	C31M1	Bombi	near Bobo Dioulasso	gambiae	F	Fed	x
CVKBB112	53	C32M1	Bombi	near Bobo Dioulasso	gambiae	F	Fed	x
CVKBB113	54	C33M1	Bombi	near Bobo Dioulasso	gambiae	F	Fed	x
CVKBB114	54	C33M1	Bombi	near Bobo Dioulasso	gambiae	F	Fed	x
CVKBB115	54	C33M1	Bombi	near Bobo Dioulasso	gambiae	F	Fed	x
CVKBB116	55	C35M1	Bombi	near Bobo Dioulasso	gambiae	F	Fed	x
CVKBB117	56	C35M1	Bombi	near Bobo Dioulasso	rufipes	F	Fed	x
CVKBB118	57	C36M1	Bombi	near Bobo Dioulasso	gambiae	F	Fed	x
CVKBB119	58	C40M1	Bombi	near Bobo Dioulasso	Culex	F	Fed	x
CVKBB120	59	C1M1	Bereba	near Bobo Dioulasso	gambiae	F	Fed	x
CVBR121	59	C1M1	Bereba	near Bobo Dioulasso	gambiae	F	Fed	xx
CVBR122	60	C2M1	Bereba	near Bobo Dioulasso	gambiae	F	Fed	x
CVBR123	61	C3M1	Bereba	near Bobo Dioulasso	gambiae	F	Fed	xx
CVBR124	61	C3M1	Bereba	near Bobo Dioulasso	gambiae	F	Fed	x
CVBR125	61	C3M1	Bereba	near Bobo Dioulasso	gambiae	F	Fed	xx
CVBR126	61	C3M1	Bereba	near Bobo Dioulasso	gambiae	F	Fed	x
CVBR127	62	C4M1	Bereba	near Bobo Dioulasso	gambiae	F	Fed	xx
CVBR128	62	C4M1	Bereba	near Bobo Dioulasso	gambiae	F	Fed	x
CVBR129	62	C4M1	Bereba	near Bobo Dioulasso	gambiae	F	Fed	xx
CVBR130	63	C5M1	Bereba	near Bobo Dioulasso	gambiae	F	Fed	x
CVBR131	64	C6M1	Bereba	near Bobo Dioulasso	gambiae	F	Fed	xx
CVBR132	65	C7M1	Bereba	near Bobo Dioulasso	gambiae	F	Fed	x
CVBR133	66	C8M1	Bereba	near Bobo Dioulasso	gambiae	F	Fed
CVBR134	67	C9M1	Bereba	near Bobo Dioulasso	gambiae	F	Fed
CVBR135	68	C10M1	Bereba	near Bobo Dioulasso	Culex	F	Fed	xx
CVBR136	68	C10M1	Bereba	near Bobo Dioulasso	Culex	F	Fed	x
CVBR137	69	C11M1	Bereba	near Bobo Dioulasso	gambiae	F	Fed	xx
CVBR138	69	C11M1	Bereba	near Bobo Dioulasso	gambiae	F	Fed	x
CVBR139	69	C11M1	Bereba	near Bobo Dioulasso	gambiae	F	Fed
CVBR140	69	C11M1	Bereba	near Bobo Dioulasso	gambiae	F	Fed	x
CVBR141	70	C12M1	Bereba	near Bobo Dioulasso	gambiae	F	Fed	xx
CVBR142	71	C13M1	Bereba	near Bobo Dioulasso	gambiae	F	Fed	xx
CVBR143	71	C13M1	Bereba	near Bobo Dioulasso	gambiae	F	Fed	xx
CVBR144	71	C13M1	Bereba	near Bobo Dioulasso	gambiae	F	Fed	xx
CVBR145	71	C13M1	Bereba	near Bobo Dioulasso	gambiae	F	Fed	x
CVBR146	71	C13M1	Bereba	near Bobo Dioulasso	gambiae	F	Fed	xx
CVBR147	72	C13M1	Bereba	near Bobo Dioulasso	Culex	F	Fed	x
CVBR148	72	C13M1	Bereba	near Bobo Dioulasso	Culex	F	Fed	xx
CVBR149	73	C14M1	Bereba	near Bobo Dioulasso	gambiae	F	Fed	x
CVBR150	74	C15M1	Bereba	near Bobo Dioulasso	gambiae	F	Fed	xx
CVBR151	74	C15M1	Bereba	near Bobo Dioulasso	gambiae	F	Fed	x
CVBR152	75	C16M1	Bereba	near Bobo Dioulasso	gambiae	F	Fed
CVBR153	75	C16M1	Bereba	near Bobo Dioulasso	gambiae	F	Fed	x
CVBR154	75	C16M1	Bereba	near Bobo Dioulasso	gambiae	F	Fed	xx
CVBR155	75	C16M1	Bereba	near Bobo Dioulasso	gambiae	F	Fed	x
CVBR156	76	C17M1	Bereba	near Bobo Dioulasso	gambiae	F	Fed	xx
CVBR157	76	C17M1	Bereba	near Bobo Dioulasso	gambiae	F	Fed	xx
CVBR158	77	C18M1	Bereba	near Bobo Dioulasso	gambiae	F	Fed	x
CVBR159	77	C18M1	Bereba	near Bobo Dioulasso	gambiae	F	Fed	xx
CVBR160	77	C18M1	Bereba	near Bobo Dioulasso	gambiae	F	Fed	xx
CVBR161	78	C19M1	Bereba	near Bobo Dioulasso	gambiae	F	Fed	x
CVBR162	78	C19M1	Bereba	near Bobo Dioulasso	gambiae	F	Fed	xx
CVBR163	78	C19M1	Bereba	near Bobo Dioulasso	gambiae	F	Fed	xx
CVBR164	78	C19M1	Bereba	near Bobo Dioulasso	gambiae	F	Fed	xx
CVBR165	78	C19M1	Bereba	near Bobo Dioulasso	gambiae	F	Fed	xx
CVBR166	78	C19M1	Bereba	near Bobo Dioulasso	gambiae	F	Fed
CVBR167	79	C20M1	Bereba	near Bobo Dioulasso	gambiae	F	Fed	x
CVBR168	79	C20M1	Bereba	near Bobo Dioulasso	gambiae	F	Fed	xx
CVBR169	79	C20M1	Bereba	near Bobo Dioulasso	gambiae	F	Fed	xx
CVBR170	79	C20M1	Bereba	near Bobo Dioulasso	gambiae	F	Fed	x
CVBR171	79	C20M1	Bereba	near Bobo Dioulasso	gambiae	F	Fed
CVBR172	79	C20M1	Bereba	near Bobo Dioulasso	gambiae	F	Fed	x
CVBR173	79	C20M1	Bereba	near Bobo Dioulasso	gambiae	F	Fed	xx
CVBR174	79	C20M1	Bereba	near Bobo Dioulasso	gambiae	F	Fed	x
CVBR175	79	C20M1	Bereba	near Bobo Dioulasso	gambiae	F	Fed
CVBR176	79	C20M1	Bereba	near Bobo Dioulasso	gambiae	F	Fed	x
CVBR177	80	C20M1	Bereba	near Bobo Dioulasso	gambiae	F	Fed	xx
CVBR178	81	C22M1	Bereba	near Bobo Dioulasso	gambiae	F	Fed	x
CVBR179	81	C22M1	Bereba	near Bobo Dioulasso	gambiae	F	Fed
CVBR180	81	C22M1	Bereba	near Bobo Dioulasso	gambiae	F	Fed	x
CVBR181	82	C22M1	Bereba	near Bobo Dioulasso	Culex	F	Fed	xx
CVBR182	83	C23M1	Bereba	near Bobo Dioulasso	gambiae	F	Fed	x
CVBR183	83	C23M1	Bereba	near Bobo Dioulasso	gambiae	F	Fed	xx
CVBR184	83	C23M1	Bereba	near Bobo Dioulasso	gambiae	F	Fed	x
CVBR185	84	C23M1	Bereba	near Bobo Dioulasso	Culex	F	Fed	xx
CVBR186	85	C24M1	Bereba	near Bobo Dioulasso	gambiae	F	Fed	x
CVBR187	85	C24M1	Bereba	near Bobo Dioulasso	gambiae	F	Fed	xx
CVBR188	85	C24M1	Bereba	near Bobo Dioulasso	gambiae	F	Fed	x
CVBR189	86	C25M1	Bereba	near Bobo Dioulasso	gambiae	F	Fed	xx
CVBR190	87	C26M1	Bereba	near Bobo Dioulasso	gambiae	F	Fed	x
CVBR191	88	C27M1	Bereba	near Bobo Dioulasso	gambiae	F	Fed	xx
CVBR192	89	C28M1	Bereba	near Bobo Dioulasso	gambiae	F	Fed	x
CVBR193	90	C29M1	Bereba	near Bobo Dioulasso	gambiae	F	Fed	xx
CVBR194	90	C29M1	Bereba	near Bobo Dioulasso	gambiae	F	Fed	x
CVBR195	90	C29M1	Bereba	near Bobo Dioulasso	gambiae	F	Fed	xx
CVBR196	90	C29M1	Bereba	near Bobo Dioulasso	gambiae	F	Fed	xx
CVBR197	91	C30M1	Bereba	near Bobo Dioulasso	gambiae	F	Fed	x
CVBR198	92	C31M1	Bereba	near Bobo Dioulasso	gambiae	F	Fed	xx
CVBR199	92	C31M1	Bereba	near Bobo Dioulasso	gambiae	F	Fed	x
CVBR200	93	C32M1	Bereba	near Bobo Dioulasso	gambiae	F	Fed	xx
CVBR201	94	C32M1	Bereba	near Bobo Dioulasso	rufipes	F	Fed	x
CVBR202	95	C33M1	Bereba	near Bobo Dioulasso	gambiae	F	Fed	xx
CVBR203	96	C36M1	Bereba	near Bobo Dioulasso	gambiae	F	Fed	xx
CVBR204	96	C36M1	Bereba	near Bobo Dioulasso	gambiae	F	Fed	xx
CVBR205	96	C36M1	Bereba	near Bobo Dioulasso	gambiae	F	Fed	x
CVBR206	96	C36M1	Bereba	near Bobo Dioulasso	gambiae	F	Fed	x
CVBR207	97	C39M1	Bereba	near Bobo Dioulasso	gambiae	F	Fed	x
CVBR208	98	C40M1	Bereba	near Bobo Dioulasso	gambiae	F	Fed	x
CVBR209	98	C40M1	Bereba	near Bobo Dioulasso	gambiae	F	Fed	x
CVBR210	98	C40M1	Bereba	near Bobo Dioulasso	gambiae	F	Fed
CVDK211	99	C1M1	Dimikuy	near Bobo Dioulasso	gambiae	F	Fed	x
CVDK212	100	C1M1	Dimikuy	near Bobo Dioulasso	gambiae	F	Fed	x
CVDK213	101	C3M1	Dimikuy	near Bobo Dioulasso	gambiae	F	Fed	x
CVDK214	101	C3M1	Dimikuy	near Bobo Dioulasso	gambiae	F	Fed	x
CVDK215	101	C3M1	Dimikuy	near Bobo Dioulasso	gambiae	F	Fed	x
CVDK216	102	C4M1	Dimikuy	near Bobo Dioulasso	gambiae	F	Fed	x
CVDK217	102	C4M1	Dimikuy	near Bobo Dioulasso	gambiae	F	Fed	x
CVDK218	102	C4M1	Dimikuy	near Bobo Dioulasso	gambiae	F	Fed	x
CVDK219	103	C4M1	Dimikuy	near Bobo Dioulasso	Culex	F	Fed	x
CVDK220	104	C5M1	Dimikuy	near Bobo Dioulasso	Culex	F	Fed	x
CVDK221	105	C7M1	Dimikuy	near Bobo Dioulasso	gambiae	F	Fed	x
CVDK222	105	C7M1	Dimikuy	near Bobo Dioulasso	gambiae	F	Fed	x
CVDK223	105	C7M1	Dimikuy	near Bobo Dioulasso	gambiae	F	Fed	x
CVDK224	105	C7M1	Dimikuy	near Bobo Dioulasso	gambiae	F	Fed	x
CVDK225	106	C7M1	Dimikuy	near Bobo Dioulasso	Culex	F	Fed	x
CVDK226	106	C7M1	Dimikuy	near Bobo Dioulasso	Culex	F	Fed	x
CVDK227	106	C7M1	Dimikuy	near Bobo Dioulasso	Culex	F	Fed	x
CVDK228	107	C9M1	Dimikuy	near Bobo Dioulasso	gambiae	F	Fed	x
CVDK229	107	C9M1	Dimikuy	near Bobo Dioulasso	gambiae	F	Fed	x
CVDK230	107	C9M1	Dimikuy	near Bobo Dioulasso	gambiae	F	Fed	x
CVDK231	107	C9M1	Dimikuy	near Bobo Dioulasso	gambiae	F	Fed	x
CVDK232	107	C9M1	Dimikuy	near Bobo Dioulasso	gambiae	F	Fed	x
CVDK233	107	C9M1	Dimikuy	near Bobo Dioulasso	gambiae	F	Fed	x
CVDK234	108	C8M1	Dimikuy	near Bobo Dioulasso	gambiae	F	Fed	x
CVDK235	109	C10M1	Dimikuy	near Bobo Dioulasso	gambiae	F	Fed	x
CVDK236	109	C10M1	Dimikuy	near Bobo Dioulasso	gambiae	F	Fed	x
CVDK237	110	C10M1	Dimikuy	near Bobo Dioulasso	Culex	F	Fed	x
CVDK238	110	C10M1	Dimikuy	near Bobo Dioulasso	Culex	F	Fed	x
CVDK239	110	C10M1	Dimikuy	near Bobo Dioulasso	Culex	F	Fed	x
CVDK240	111	C12M1	Dimikuy	near Bobo Dioulasso	gambiae	F	Fed	x
CVDK241	112	C13M1	Dimikuy	near Bobo Dioulasso	gambiae	F	Fed	x
CVDK242	112	C13M1	Dimikuy	near Bobo Dioulasso	gambiae	F	Fed	x
CVDK243	113	C14M1	Dimikuy	near Bobo Dioulasso	gambiae	F	Fed	x
CVDK244	113	C14M1	Dimikuy	near Bobo Dioulasso	gambiae	F	Fed	x
CVDK245	114	C16M1	Dimikuy	near Bobo Dioulasso	gambiae	F	Fed	x
CVDK246	115	C16M1	Dimikuy	near Bobo Dioulasso	Culex	F	Fed	x
CVDK247	116	C17M1	Dimikuy	near Bobo Dioulasso	gambiae	F	Fed	x
CVDK248	117	C18M1	Dimikuy	near Bobo Dioulasso	gambiae	F	Fed	x
CVDK249	118	C19M1	Dimikuy	near Bobo Dioulasso	gambiae	F	Fed	x
CVDK250	118	C19M1	Dimikuy	near Bobo Dioulasso	gambiae	F	Fed	x
CVDK251	119	C20M1	Dimikuy	near Bobo Dioulasso	Culex	F	Fed	x
CVNH252	120	C1M1	Nahirindon	near Bobo Dioulasso	gambiae	F	Fed	x
CVNH253	120	C1M1	Nahirindon	near Bobo Dioulasso	gambiae	F	Fed	x
CVNH254	121	C1M1	Nahirindon	near Bobo Dioulasso	rufipes	F	Fed	x
CVNH255	122	C2M1	Nahirindon	near Bobo Dioulasso	gambiae	F	Fed	x
CVNH256	123	C3M1	Nahirindon	near Bobo Dioulasso	gambiae	F	Fed	x
CVNH257	124	C4M1	Nahirindon	near Bobo Dioulasso	gambiae	F	Fed	x
CVNH258	125	C5M1	Nahirindon	near Bobo Dioulasso	gambiae	F	Fed	x
CVNH259	126	C6M1	Nahirindon	near Bobo Dioulasso	gambiae	F	Fed	x
CVNH260	127	C7M1	Nahirindon	near Bobo Dioulasso	gambiae	F	Fed	x
CVNH261	127	C7M1	Nahirindon	near Bobo Dioulasso	gambiae	F	Fed	x
CVNH262	128	C7M1	Nahirindon	near Bobo Dioulasso	funestus	F	Fed	x
CVNH263	129	C7M1	Nahirindon	near Bobo Dioulasso	funestus	F	Fed	x
CVNH264	130	C8M1	Nahirindon	near Bobo Dioulasso	gambiae	F	Fed	x
CVNH265	130	C8M1	Nahirindon	near Bobo Dioulasso	gambiae	F	Fed	x
CVNH266	130	C8M1	Nahirindon	near Bobo Dioulasso	gambiae	F	Fed	x
CVNH267	131	C8M1	Nahirindon	near Bobo Dioulasso	funestus	F	Fed	x
CVNH268	132	C9M1	Nahirindon	near Bobo Dioulasso	gambiae	F	Fed	x
CVNH269	132	C9M1	Nahirindon	near Bobo Dioulasso	gambiae	F	Fed	x
CVNH270	133	C10M1	Nahirindon	near Bobo Dioulasso	gambiae	F	Fed	x
CVNH271	134	C11M1	Nahirindon	near Bobo Dioulasso	gambiae	F	Fed	x
CVNH272	134	C11M1	Nahirindon	near Bobo Dioulasso	gambiae	F	Fed
CVNH273	135	C12M1	Nahirindon	near Bobo Dioulasso	Culex	F	Fed	x
CVNH274	136	C14M1	Nahirindon	near Bobo Dioulasso	gambiae	F	Fed	x
CVNH275	137	C14M1	Nahirindon	near Bobo Dioulasso	funestus	F	Fed	x
CVNH276	138	C14M1	Nahirindon	near Bobo Dioulasso	Culex	F	Fed	x
CVNH277	139	C15M1	Nahirindon	near Bobo Dioulasso	gambiae	F	Fed	x
CVNH278	139	C15M1	Nahirindon	near Bobo Dioulasso	gambiae	F	Fed	x
CVNH279	140	C15M1	Nahirindon	near Bobo Dioulasso	funestus	F	Fed
CVNH280	141	C15M1	Nahirindon	near Bobo Dioulasso	gambiae	F	Fed	x
CVNH281	142	C16M1	Nahirindon	near Bobo Dioulasso	gambiae	F	Fed	x
CVNH282	143	C16M1	Nahirindon	near Bobo Dioulasso	Culex	F	Fed	x
CVNH283	144	C17M1	Nahirindon	near Bobo Dioulasso	gambiae	F	Fed	x
CVNH284	145	C18M1	Nahirindon	near Bobo Dioulasso	gambiae	F	Fed	x
CVNH285	146	C19M1	Nahirindon	near Bobo Dioulasso	gambiae	F	Fed
CVNH286	147	C20M1	Nahirindon	near Bobo Dioulasso	gambiae	F	Fed
CVNH287	148	C21M1	Nahirindon	near Bobo Dioulasso	gambiae	F	Fed	x
CVNH288	148	C21M1	Nahirindon	near Bobo Dioulasso	gambiae	F	Fed	x
CVNH289	148	C21M1	Nahirindon	near Bobo Dioulasso	gambiae	F	Fed	x
CVNH290	149	C22M1	Nahirindon	near Bobo Dioulasso	gambiae	F	Fed	x
CVNH291	149	C22M1	Nahirindon	near Bobo Dioulasso	gambiae	F	Fed	x
CVNH292	150	C24M1	Nahirindon	near Bobo Dioulasso	gambiae	F	Fed	x
CVNH293	151	C25M1	Nahirindon	near Bobo Dioulasso	gambiae	F	Fed	x
CVNH294	152	C26M1	Nahirindon	near Bobo Dioulasso	gambiae	F	Fed
CVNH295	152	C26M1	Nahirindon	near Bobo Dioulasso	gambiae	F	Fed	x
CVNH296	152	C26M1	Nahirindon	near Bobo Dioulasso	gambiae	F	Fed
CVNH297	152	C26M1	Nahirindon	near Bobo Dioulasso	gambiae	F	Fed
CVNH298	152	C26M1	Nahirindon	near Bobo Dioulasso	gambiae	F	Fed	x
CVNH299	152	C26M1	Nahirindon	near Bobo Dioulasso	gambiae	F	Fed
CVNH300	152	C26M1	Nahirindon	near Bobo Dioulasso	gambiae	F	Fed	x
CVNH301	152	C26M1	Nahirindon	near Bobo Dioulasso	gambiae	F	Fed	x
CVNH302	152	C26M1	Nahirindon	near Bobo Dioulasso	gambiae	F	Fed	x
CVNH303	152	C26M1	Nahirindon	near Bobo Dioulasso	gambiae	F	Fed	x
CVNH304	153	C26M1	Nahirindon	near Bobo Dioulasso	gambiae	F	Fed	x
CVNH305	153	C26M1	Nahirindon	near Bobo Dioulasso	gambiae	F	Fed	x
CVNH306	154	C27M1	Nahirindon	near Bobo Dioulasso	gambiae	F	Fed	x
CVNH307	154	C27M1	Nahirindon	near Bobo Dioulasso	gambiae	F	Fed	x
CVNH308	155	C28M1	Nahirindon	near Bobo Dioulasso	gambiae	F	Fed
CVNH309	156	C29M1	Nahirindon	near Bobo Dioulasso	gambiae	F	Fed	x
CVNH310	157	C30M1	Nahirindon	near Bobo Dioulasso	gambiae	F	Fed	x
CVNH311	158	C31M1	Nahirindon	near Bobo Dioulasso	gambiae	F	Fed
CVNH312	159	C32M1	Nahirindon	near Bobo Dioulasso	gambiae	F	Fed	x
CVNH313	160	C33M1	Nahirindon	near Bobo Dioulasso	gambiae	F	Fed	x
CVNH314	160	C33M1	Nahirindon	near Bobo Dioulasso	gambiae	F	Fed	x
CVNH315	161	C35M1	Nahirindon	near Bobo Dioulasso	gambiae	F	Fed	x
CVNH316	161	C35M1	Nahirindon	near Bobo Dioulasso	gambiae	F	Fed	x
CVNH317	162	C35M1	Nahirindon	near Bobo Dioulasso	funestus	F	Fed
CVNH318	162	C35M1	Nahirindon	near Bobo Dioulasso	funestus	F	Fed	x
CVNH319	163	C36M1	Nahirindon	near Bobo Dioulasso	gambiae	F	Fed	x
CVNH320	163	C36M1	Nahirindon	near Bobo Dioulasso	gambiae	F	Fed
CVNH321	163	C36M1	Nahirindon	near Bobo Dioulasso	gambiae	F	Fed	x
CVNH322	163	C36M1	Nahirindon	near Bobo Dioulasso	gambiae	F	Fed	x
CVNH323	164	C37M1	Nahirindon	near Bobo Dioulasso	gambiae	F	Fed
CVNH324	164	C37M1	Nahirindon	near Bobo Dioulasso	gambiae	F	Fed	x
CVNH325	165	C38M1	Nahirindon	near Bobo Dioulasso	gambiae	F	Fed	x
CVIT326	166	C1M1	Intiedougou	near Bobo Dioulasso	gambiae	F	Fed	x
CVIT327	166	C1M1	Intiedougou	near Bobo Dioulasso	gambiae	F	Fed	x
CVIT328	166	C1M1	Intiedougou	near Bobo Dioulasso	gambiae	F	Fed	x
CVIT329	167	C2M2	Intiedougou	near Bobo Dioulasso	gambiae	F	Fed
CVIT330	168	C3M1	Intiedougou	near Bobo Dioulasso	gambiae	F	Fed	x
CVIT331	168	C3M1	Intiedougou	near Bobo Dioulasso	gambiae	F	Fed	x
CVIT332	168	C3M1	Intiedougou	near Bobo Dioulasso	gambiae	F	Fed	x
CVIT333	168	C3M1	Intiedougou	near Bobo Dioulasso	gambiae	F	Fed	x
CVIT334	168	C3M1	Intiedougou	near Bobo Dioulasso	gambiae	F	Fed	x
CVIT335	168	C3M1	Intiedougou	near Bobo Dioulasso	gambiae	F	Fed	x
CVIT336	169	C4M1	Intiedougou	near Bobo Dioulasso	gambiae	F	Fed	x
CVIT337	169	C4M1	Intiedougou	near Bobo Dioulasso	gambiae	F	Fed	x
CVIT338	169	C4M1	Intiedougou	near Bobo Dioulasso	gambiae	F	Fed	x
CVIT339	169	C4M1	Intiedougou	near Bobo Dioulasso	gambiae	F	Fed	x
CVIT340	169	C4M1	Intiedougou	near Bobo Dioulasso	gambiae	F	Fed	x
CVIT341	170	C5M1	Intiedougou	near Bobo Dioulasso	gambiae	F	Fed	x
CVIT342	170	C5M1	Intiedougou	near Bobo Dioulasso	gambiae	F	Fed	x
CVIT343	171	C6M1	Intiedougou	near Bobo Dioulasso	gambiae	F	Fed	x
CVIT344	172	C7M1	Intiedougou	near Bobo Dioulasso	gambiae	F	Fed
CVIT345	173	C8M2	Intiedougou	near Bobo Dioulasso	gambiae	F	Fed	x
CVIT346	173	C8M2	Intiedougou	near Bobo Dioulasso	gambiae	F	Fed	x
CVIT347	173	C8M2	Intiedougou	near Bobo Dioulasso	gambiae	F	Fed	x
CVIT348	173	C8M2	Intiedougou	near Bobo Dioulasso	gambiae	F	Fed	x
CVIT349	173	C8M2	Intiedougou	near Bobo Dioulasso	gambiae	F	Fed	x
CVIT350	174	C9M1	Intiedougou	near Bobo Dioulasso	gambiae	F	Fed
CVIT351	174	C9M1	Intiedougou	near Bobo Dioulasso	gambiae	F	Fed	x
CVIT352	174	C9M1	Intiedougou	near Bobo Dioulasso	gambiae	F	Fed	x
CVIT353	174	C9M1	Intiedougou	near Bobo Dioulasso	gambiae	F	Fed	x
CVIT354	175	C10M1	Intiedougou	near Bobo Dioulasso	gambiae	F	Fed	x
CVIT355	175	C10M1	Intiedougou	near Bobo Dioulasso	gambiae	F	Fed	x
CVIT356	175	C10M1	Intiedougou	near Bobo Dioulasso	gambiae	F	Fed	x
CVIT357	175	C10M1	Intiedougou	near Bobo Dioulasso	gambiae	F	Fed	x
CVIT358	175	C10M1	Intiedougou	near Bobo Dioulasso	gambiae	F	Fed	x
CVIT359	176	C11M1	Intiedougou	near Bobo Dioulasso	gambiae	F	Fed	x
CVIT360	176	C11M1	Intiedougou	near Bobo Dioulasso	gambiae	F	Fed
CVIT361	177	C12M1	Intiedougou	near Bobo Dioulasso	gambiae	F	Fed	x
CVIT362	177	C12M1	Intiedougou	near Bobo Dioulasso	gambiae	F	Fed
CVIT363	178	C12M1	Intiedougou	near Bobo Dioulasso	Culex	F	Fed	x
CVIT364	179	C13M1	Intiedougou	near Bobo Dioulasso	gambiae	F	Fed
CVIT365	180	C14M1	Intiedougou	near Bobo Dioulasso	gambiae	F	Fed	x
CVIT366	180	C14M1	Intiedougou	near Bobo Dioulasso	gambiae	F	Fed	x
CVIT367	180	C14M1	Intiedougou	near Bobo Dioulasso	gambiae	F	Fed	x
CVIT368	181	C14M1	Intiedougou	near Bobo Dioulasso	Culex	F	Fed	x
CVIT369	182	C15M1	Intiedougou	near Bobo Dioulasso	gambiae	F	Fed	x
CVIT370	183	C16M1	Intiedougou	near Bobo Dioulasso	gambiae	F	Fed	x
CVIT371	183	C16M1	Intiedougou	near Bobo Dioulasso	gambiae	F	Fed	x
CVIT372	183	C16M1	Intiedougou	near Bobo Dioulasso	gambiae	F	Fed
CVIT373	184	C17M1	Intiedougou	near Bobo Dioulasso	gambiae	F	Fed	x
CVIT374	185	C18M1	Intiedougou	near Bobo Dioulasso	gambiae	F	Fed
CVIT375	185	C18M1	Intiedougou	near Bobo Dioulasso	gambiae	F	Fed	x
CVIT376	185	C18M1	Intiedougou	near Bobo Dioulasso	gambiae	F	Fed	x
CVIT377	186	C19M1	Intiedougou	near Bobo Dioulasso	gambiae	F	Fed	x
CVIT378	186	C19M1	Intiedougou	near Bobo Dioulasso	gambiae	F	Fed	x
CVIT379	186	C19M1	Intiedougou	near Bobo Dioulasso	gambiae	F	Fed	x
CVIT380	187	C20M1	Intiedougou	near Bobo Dioulasso	gambiae	F	Fed
CVIT381	187	C20M1	Intiedougou	near Bobo Dioulasso	gambiae	F	Fed	x
CVIT382	187	C20M1	Intiedougou	near Bobo Dioulasso	gambiae	F	Fed	x
CVIT383	187	C20M1	Intiedougou	near Bobo Dioulasso	gambiae	F	Fed	x
CVIT384	188	C21M1	Intiedougou	near Bobo Dioulasso	gambiae	F	Fed	x
CVIT385	188	C21M1	Intiedougou	near Bobo Dioulasso	gambiae	F	Fed	x
CVIT386	188	C21M1	Intiedougou	near Bobo Dioulasso	gambiae	F	Fed	x
CVIT387	189	C22M1	Intiedougou	near Bobo Dioulasso	gambiae	F	Fed	x
CVIT388	189	C22M1	Intiedougou	near Bobo Dioulasso	gambiae	F	Fed
CVIT389	190	C23M1	Intiedougou	near Bobo Dioulasso	gambiae	F	Fed	x
CVIT390	190	C23M1	Intiedougou	near Bobo Dioulasso	gambiae	F	Fed	x
CVIT391	190	C23M1	Intiedougou	near Bobo Dioulasso	gambiae	F	Fed	x
CVIT392	190	C23M1	Intiedougou	near Bobo Dioulasso	gambiae	F	Fed	x
CVIT393	190	C23M1	Intiedougou	near Bobo Dioulasso	gambiae	F	Fed	x
CVIT394	190	C23M1	Intiedougou	near Bobo Dioulasso	gambiae	F	Fed	x
CVIT395	190	C23M1	Intiedougou	near Bobo Dioulasso	gambiae	F	Fed	x
CVIT396	190	C23M1	Intiedougou	near Bobo Dioulasso	gambiae	F	Fed	x
CVIT397	190	C23M1	Intiedougou	near Bobo Dioulasso	gambiae	F	Fed	x
CVIT398	191	C2s4M1	Intiedougou	near Bobo Dioulasso	gambiae	F	Fed	x
CVIT399	191	C2s4M1	Intiedougou	near Bobo Dioulasso	gambiae	F	Fed	x
CVIT400	191	C2s4M1	Intiedougou	near Bobo Dioulasso	gambiae	F	Fed	x
CVIT401	191	C2s4M1	Intiedougou	near Bobo Dioulasso	gambiae	F	Fed	x
CVIT402	192	C25M1	Intiedougou	near Bobo Dioulasso	gambiae	F	Fed	x
CVIT403	192	C25M1	Intiedougou	near Bobo Dioulasso	gambiae	F	Fed	x
CVIT404	192	C25M1	Intiedougou	near Bobo Dioulasso	gambiae	F	Fed	x
CVIT405	193	C26M1	Intiedougou	near Bobo Dioulasso	gambiae	F	Fed	x
CVIT406	193	C26M1	Intiedougou	near Bobo Dioulasso	gambiae	F	Fed	x
CVIT407	193	C26M1	Intiedougou	near Bobo Dioulasso	gambiae	F	Fed	x
CVIT408	193	C26M1	Intiedougou	near Bobo Dioulasso	gambiae	F	Fed	x
CVIT409	193	C26M1	Intiedougou	near Bobo Dioulasso	gambiae	F	Fed	x
CVIT410	194	C27M1	Intiedougou	near Bobo Dioulasso	gambiae	F	Fed	x
CVIT411	195	C28M1	Intiedougou	near Bobo Dioulasso	gambiae	F	Fed	x
CVIT412	195	C28M1	Intiedougou	near Bobo Dioulasso	gambiae	F	Fed	x
CVIT413	195	C28M1	Intiedougou	near Bobo Dioulasso	gambiae	F	Fed	x
CVIT414	195	C28M1	Intiedougou	near Bobo Dioulasso	gambiae	F	Fed
CVIT415	196	C29M1	Intiedougou	near Bobo Dioulasso	gambiae	F	Fed	x
CVIT416	197	C30M1	Intiedougou	near Bobo Dioulasso	gambiae	F	Fed
CVIT417	197	C30M1	Intiedougou	near Bobo Dioulasso	gambiae	F	Fed	x
CVIT418	197	C30M1	Intiedougou	near Bobo Dioulasso	gambiae	F	Fed	x
CVIT419	198	C31M1	Intiedougou	near Bobo Dioulasso	gambiae	F	Fed	x
CVIT420	199	C32M1	Intiedougou	near Bobo Dioulasso	gambiae	F	Fed	x
CVIT421	199	C32M1	Intiedougou	near Bobo Dioulasso	gambiae	F	Fed	x
CVIT422	200	C33M1	Intiedougou	near Bobo Dioulasso	gambiae	F	Fed	x
CVIT423	200	C33M1	Intiedougou	near Bobo Dioulasso	gambiae	F	Fed	x
CVIT424	200	C33M1	Intiedougou	near Bobo Dioulasso	gambiae	F	Fed	x
CVIT425	200	C33M1	Intiedougou	near Bobo Dioulasso	gambiae	F	Fed
CVIT426	201	C34M1	Intiedougou	near Bobo Dioulasso	gambiae	F	Fed	x
CVIT427	201	C34M1	Intiedougou	near Bobo Dioulasso	gambiae	F	Fed	x
CVIT428	202	C35M1	Intiedougou	near Bobo Dioulasso	gambiae	F	Fed	x
CVIT429	202	C35M1	Intiedougou	near Bobo Dioulasso	gambiae	F	Fed	x
CVIT430	202	C35M1	Intiedougou	near Bobo Dioulasso	gambiae	F	Fed	x
CVIT431	202	C35M1	Intiedougou	near Bobo Dioulasso	gambiae	F	Fed	x
CVIT432	203	C39M1	Intiedougou	near Bobo Dioulasso	gambiae	F	Fed
CVIT433	203	C39M1	Intiedougou	near Bobo Dioulasso	gambiae	F	Fed
CVIP434	204	C1M1	Ipendo	near Ouagadougou	gambiae	F	Fed	x
CVIP435	204	C1M1	Ipendo	near Ouagadougou	gambiae	F	Fed	x
CVIP436	205	C2M1	Ipendo	near Ouagadougou	funestus	F	Fed	x
CVIP437	206	C3M1	Ipendo	near Ouagadougou	gambiae	F	Fed	x
CVIP438	207	C5M1	Ipendo	near Ouagadougou	gambiae	F	Fed
CVIP439	208	C6M1	Ipendo	near Ouagadougou	gambiae	F	Fed	x
CVIP440	208	C6M1	Ipendo	near Ouagadougou	gambiae	F	Fed
CVIP441	209	C8M1	Ipendo	near Ouagadougou	funestus	F	Fed
CVIP442	209	C8M1	Ipendo	near Ouagadougou	funestus	F	Fed	x
CVIP443	210	C10M1	Ipendo	near Ouagadougou	funestus	F	Fed	x
CVIP444	211	C11M1	Ipendo	near Ouagadougou	gambiae	F	Fed	x
CVIP445	212	C11M1	Ipendo	near Ouagadougou	funestus	F	Fed
CVIP446	213	C12M1	Ipendo	near Ouagadougou	funestus	F	Fed
CVIP447	214	C14M1	Ipendo	near Ouagadougou	funestus	F	Fed	x
CVIP448	215	C15M1	Ipendo	near Ouagadougou	gambiae	F	Fed	x
CVIP449	215	C15M1	Ipendo	near Ouagadougou	gambiae	F	Fed	x
CVIP450	216	C16M1	Ipendo	near Ouagadougou	gambiae	F	Fed	x
CVOZ451	217	C17M1	Ouezindougou	near Ouagadougou	Culex	F	Fed	x
CVOZ452	218	C2M1	Ouezindougou	near Ouagadougou	gambiae	F	Fed	x
CVOZ453	219	C3M1	Ouezindougou	near Ouagadougou	gambiae	F	Fed
CVOZ454	220	C3M1	Ouezindougou	near Ouagadougou	rufipes	F	Fed	x
CVOZ455	221	C5M1	Ouezindougou	near Ouagadougou	funestus	F	Fed
CVOZ456	222	C6M1	Ouezindougou	near Ouagadougou	gambiae	F	Fed
CVOZ457	223	C6M1	Ouezindougou	near Ouagadougou	gambiae	F	Fed	x
CVOZ458	223	C6M1	Ouezindougou	near Ouagadougou	gambiae	F	Fed
CVOZ459	224	C8M1	Ouezindougou	near Ouagadougou	gambiae	F	Fed	x
CVOZ460	224	C8M1	Ouezindougou	near Ouagadougou	gambiae	F	Fed	x
CVOZ461	225	C8M1	Ouezindougou	near Ouagadougou	funestus	F	Fed
CVOZ462	226	C9M1	Ouezindougou	near Ouagadougou	gambiae	F	Fed	x
CVOZ463	227	C9M1	Ouezindougou	near Ouagadougou	funestus	F	Fed
CVOZ464	227	C9M1	Ouezindougou	near Ouagadougou	funestus	F	Fed	x
CVOZ465	228	C10M1	Ouezindougou	near Ouagadougou	gambiae	F	Fed
CVOZ466	228	C10M1	Ouezindougou	near Ouagadougou	gambiae	F	Fed
CVOZ467	229	C11M1	Ouezindougou	near Ouagadougou	rufipes	F	Fed	x
CVOZ468	229	C11M1	Ouezindougou	near Ouagadougou	rufipes	F	Fed	x
CVOZ469	230	C12M1	Ouezindougou	near Ouagadougou	gambiae	F	Fed	x
CVOZ470	230	C12M1	Ouezindougou	near Ouagadougou	gambiae	F	Fed	x
CVOZ471	230	C12M1	Ouezindougou	near Ouagadougou	gambiae	F	Fed
CVOZ472	231	C12M1	Ouezindougou	near Ouagadougou	rufipes	F	Fed	x
CVOZ473	232	C13M1	Ouezindougou	near Ouagadougou	funestus	F	Fed
CVOZ474	232	C13M1	Ouezindougou	near Ouagadougou	funestus	F	Fed
CVOZ475	232	C13M1	Ouezindougou	near Ouagadougou	funestus	F	Fed
CVOZ476	233	C14M1	Ouezindougou	near Ouagadougou	rufipes	F	Fed
CVOZ477	233	C14M1	Ouezindougou	near Ouagadougou	rufipes	F	Fed
CVOZ478	234	C15M1	Ouezindougou	near Ouagadougou	funestus	F	Fed
CVOZ479	234	C15M1	Ouezindougou	near Ouagadougou	funestus	F	Fed
CVOZ480	234	C15M1	Ouezindougou	near Ouagadougou	funestus	F	Fed
CVOZ481	234	C15M1	Ouezindougou	near Ouagadougou	funestus	F	Fed
CVOZ482	235	C16M1	Ouezindougou	near Ouagadougou	funestus	F	Fed
CVOZ483	235	C16M1	Ouezindougou	near Ouagadougou	funestus	F	Fed
CVOZ484	235	C16M1	Ouezindougou	near Ouagadougou	funestus	F	Fed
CVOZ485	236	C17M1	Ouezindougou	near Ouagadougou	funestus	F	Fed
CVOZ486	236	C17M1	Ouezindougou	near Ouagadougou	funestus	F	Fed
CVOZ487	237	C18M1	Ouezindougou	near Ouagadougou	gambiae	F	Fed
CVOZ488	237	C18M1	Ouezindougou	near Ouagadougou	gambiae	F	Fed
CVOZ489	237	C18M1	Ouezindougou	near Ouagadougou	gambiae	F	Fed
CVOZ490	238	C18M1	Ouezindougou	near Ouagadougou	funestus	F	Fed
CVOZ491	238	C18M1	Ouezindougou	near Ouagadougou	funestus	F	Fed
CVOZ492	240	C19M1	Ouezindougou	near Ouagadougou	funestus	F	Fed
CVOZ493	240	C19M1	Ouezindougou	near Ouagadougou	funestus	F	Fed
CVOZ494	241	C20M1	Ouezindougou	near Ouagadougou	gambiae	F	Fed
CVOZ495	241	C20M1	Ouezindougou	near Ouagadougou	gambiae	F	Fed
CVOZ496	242	C21M1	Ouezindougou	near Ouagadougou	funestus	F	Fed
CVOZ497	242	C21M1	Ouezindougou	near Ouagadougou	funestus	F	Fed
CVOZ498	242	C21M1	Ouezindougou	near Ouagadougou	funestus	F	Fed
CVOZ499	242	C21M1	Ouezindougou	near Ouagadougou	funestus	F	Fed
CVOZ500	242	C21M1	Ouezindougou	near Ouagadougou	funestus	F	Fed
CVOZ501	242	C21M1	Ouezindougou	near Ouagadougou	funestus	F	Fed
CVOZ502	242	C21M1	Ouezindougou	near Ouagadougou	funestus	F	Fed
CVOZ503	242	C21M1	Ouezindougou	near Ouagadougou	funestus	F	Fed
CVOZ504	242	C21M1	Ouezindougou	near Ouagadougou	funestus	F	Fed
CVOZ505	242	C21M1	Ouezindougou	near Ouagadougou	funestus	F	Fed
CVOZ506	243	C22M3	Ouezindougou	near Ouagadougou	funestus	F	Fed
CVOZ507	243	C22M3	Ouezindougou	near Ouagadougou	funestus	F	Fed
CVOZ508	243	C22M3	Ouezindougou	near Ouagadougou	funestus	F	Fed
CVOZ509	244	C23M1	Ouezindougou	near Ouagadougou	gambiae	F	Fed
CVOZ510	244	C23M1	Ouezindougou	near Ouagadougou	gambiae	F	Fed
CVOZ511	244	C23M1	Ouezindougou	near Ouagadougou	gambiae	F	Fed
CVOZ512	244	C23M1	Ouezindougou	near Ouagadougou	gambiae	F	Fed
CVOZ513	245	C23M1	Ouezindougou	near Ouagadougou	Culex	F	Fed
CVOZ514	246	C24M1	Ouezindougou	near Ouagadougou	funestus	F	Fed
CVOZ515	246	C24M1	Ouezindougou	near Ouagadougou	funestus	F	Fed
CVOZ516	247	C25M1	Ouezindougou	near Ouagadougou	funestus	F	Fed
CVOZ517	247	C25M1	Ouezindougou	near Ouagadougou	funestus	F	Fed
CVOZ518	248	C26M1	Ouezindougou	near Ouagadougou	funestus	F	Fed
CVOZ519	248	C26M1	Ouezindougou	near Ouagadougou	funestus	F	Fed
CVOZ520	248	C26M1	Ouezindougou	near Ouagadougou	funestus	F	Fed
CVOZ521	249	C27M1	Ouezindougou	near Ouagadougou	funestus	F	Fed
CVOZ522	249	C27M1	Ouezindougou	near Ouagadougou	funestus	F	Fed
CVOZ523	249	C27M1	Ouezindougou	near Ouagadougou	funestus	F	Fed
CVOZ524	249	C27M1	Ouezindougou	near Ouagadougou	funestus	F	Fed
CVOZ525	249	C27M1	Ouezindougou	near Ouagadougou	funestus	F	Fed
CVOZ526	249	C27M1	Ouezindougou	near Ouagadougou	funestus	F	Fed
CVOZ527	250	C28M1	Ouezindougou	near Ouagadougou	funestus	F	Fed
CVOZ528	251	C29M1	Ouezindougou	near Ouagadougou	funestus	F	Fed
CVOZ529	251	C29M1	Ouezindougou	near Ouagadougou	funestus	F	Fed
CVOZ530	251	C29M1	Ouezindougou	near Ouagadougou	funestus	F	Fed
CVOZ531	251	C29M1	Ouezindougou	near Ouagadougou	funestus	F	Fed
CVOZ532	252	C29M1	Ouezindougou	near Ouagadougou	rufipes	F	Fed
CVOZ533	252	C29M1	Ouezindougou	near Ouagadougou	rufipes	F	Fed
CVOZ534	252	C29M1	Ouezindougou	near Ouagadougou	rufipes	F	Fed
CVOZ535	252	C29M1	Ouezindougou	near Ouagadougou	rufipes	F	Fed
CVOZ536	253	C30M1	Ouezindougou	near Ouagadougou	gambiae	F	Fed
CVOZ537	254	C30M1	Ouezindougou	near Ouagadougou	funestus	F	Fed
CVOZ538	255	C31M1	Ouezindougou	near Ouagadougou	funestus	F	Fed
CVOZ539	255	C31M1	Ouezindougou	near Ouagadougou	funestus	F	Fed
CVOZ540	255	C31M1	Ouezindougou	near Ouagadougou	funestus	F	Fed
CVOZ541	255	C31M1	Ouezindougou	near Ouagadougou	funestus	F	Fed
CVOZ542	255	C31M1	Ouezindougou	near Ouagadougou	funestus	F	Fed
CVOZ543	255	C31M1	Ouezindougou	near Ouagadougou	funestus	F	Fed
CVOZ544	255	C31M1	Ouezindougou	near Ouagadougou	funestus	F	Fed
CVOZ545	256	C31M1	Ouezindougou	near Ouagadougou	rufipes	F	Fed
CVOZ546	256	C31M1	Ouezindougou	near Ouagadougou	rufipes	F	Fed
CVOZ547	256	C31M1	Ouezindougou	near Ouagadougou	rufipes	F	Fed
CVOZ548	256	C31M1	Ouezindougou	near Ouagadougou	rufipes	F	Fed
CVOZ549	256	C31M1	Ouezindougou	near Ouagadougou	rufipes	F	Fed
CVOZ550	256	C31M1	Ouezindougou	near Ouagadougou	rufipes	F	Fed
CVOZ551	256	C31M1	Ouezindougou	near Ouagadougou	rufipes	F	Fed
CVOZ552	257	C32M1	Ouezindougou	near Ouagadougou	funestus	F	Fed
CVOZ553	257	C32M1	Ouezindougou	near Ouagadougou	funestus	F	Fed
CVOZ554	257	C32M1	Ouezindougou	near Ouagadougou	funestus	F	Fed
CVOZ555	257	C32M1	Ouezindougou	near Ouagadougou	funestus	F	Fed
CVOZ556	257	C32M1	Ouezindougou	near Ouagadougou	funestus	F	Fed
CVOZ557	257	C32M1	Ouezindougou	near Ouagadougou	funestus	F	Fed
CVOZ558	257	C32M1	Ouezindougou	near Ouagadougou	funestus	F	Fed
CVOZ559	257	C32M1	Ouezindougou	near Ouagadougou	funestus	F	Fed
CVOZ560	258	C33M1	Ouezindougou	near Ouagadougou	funestus	F	Fed
CVOZ561	258	C33M1	Ouezindougou	near Ouagadougou	funestus	F	Fed
CVOZ562	258	C33M1	Ouezindougou	near Ouagadougou	funestus	F	Fed
CVOZ563	258	C33M1	Ouezindougou	near Ouagadougou	funestus	F	Fed
CVOZ564	259	C34M1	Ouezindougou	near Ouagadougou	funestus	F	Fed
CVOZ565	259	C34M1	Ouezindougou	near Ouagadougou	funestus	F	Fed
CVOZ566	259	C34M1	Ouezindougou	near Ouagadougou	funestus	F	Fed
CVOZ567	260	C35M1	Ouezindougou	near Ouagadougou	funestus	F	Fed
CVOZ568	261	C36M1	Ouezindougou	near Ouagadougou	funestus	F	Fed
CVOZ569	261	C36M1	Ouezindougou	near Ouagadougou	funestus	F	Fed
CVOZ570	261	C36M1	Ouezindougou	near Ouagadougou	funestus	F	Fed
CVOZ571	261	C36M1	Ouezindougou	near Ouagadougou	funestus	F	Fed
CVOZ572	261	C36M1	Ouezindougou	near Ouagadougou	funestus	F	Fed
CVOZ573	261	C36M1	Ouezindougou	near Ouagadougou	funestus	F	Fed
CVOZ574	261	C36M1	Ouezindougou	near Ouagadougou	funestus	F	Fed
CVOZ575	261	C36M1	Ouezindougou	near Ouagadougou	funestus	F	Fed
CVOZ576	261	C36M1	Ouezindougou	near Ouagadougou	funestus	F	Fed
CVOZ577	261	C36M1	Ouezindougou	near Ouagadougou	funestus	F	Fed
CVOZ578	262	C36M1	Ouezindougou	near Ouagadougou	funestus	F	Fed
CVOZ579	262	C36M1	Ouezindougou	near Ouagadougou	funestus	F	Fed
CVOZ580	263	C36M1	Ouezindougou	near Ouagadougou	rufipes	F	Fed
CVOZ581	264	C37M1	Ouezindougou	near Ouagadougou	funestus	F	Fed
CVOZ582	264	C37M1	Ouezindougou	near Ouagadougou	funestus	F	Fed
CVOZ583	264	C37M1	Ouezindougou	near Ouagadougou	funestus	F	Fed
CVOZ584	264	C37M1	Ouezindougou	near Ouagadougou	funestus	F	Fed
CVOZ585	265	C38M1	Ouezindougou	near Ouagadougou	funestus	F	Fed
CVOZ586	265	C38M1	Ouezindougou	near Ouagadougou	funestus	F	Fed
CVOZ587	265	C38M1	Ouezindougou	near Ouagadougou	funestus	F	Fed
CVOZ588	265	C38M1	Ouezindougou	near Ouagadougou	funestus	F	Fed
CVOZ589	266	C39M1	Ouezindougou	near Ouagadougou	gambiae	F	Fed
CVOZ590	267	C39M2	Ouezindougou	near Ouagadougou	funestus	F	Fed
CVOZ591	267	C39M3	Ouezindougou	near Ouagadougou	funestus	F	Fed
CVOZ592	268	C3M1	Tathyou	near Ouagadougou	gambiae	F	Fed
CVOZ593	269	C4M1	Tathyou	near Ouagadougou	gambiae	F	Fed
CVOZ594	269	C4M1	Tathyou	near Ouagadougou	gambiae	F	Fed
CVOZ595	270	C5M1	Tathyou	near Ouagadougou	gambiae	F	Fed
CVOZ596	270	C5M1	Tathyou	near Ouagadougou	gambiae	F	Fed
CVOZ597	271	C8M1	Tathyou	near Ouagadougou	gambiae	F	Fed
CVOZ598	272	C8M2	Tathyou	near Ouagadougou	gambiae	F	Fed
CVOZ599	272	C9M1	Tathyou	near Ouagadougou	gambiae	F	Fed
CVOZ600	272	C9M1	Tathyou	near Ouagadougou	gambiae	F	Fed
CVOZ601	272	C9M1	Tathyou	near Ouagadougou	gambiae	F	Fed
CVOZ602	273	C10M1	Tathyou	near Ouagadougou	gambiae	F	Fed
CVOZ603	273	C10M1	Tathyou	near Ouagadougou	gambiae	F	Fed
CVOZ604	274	C11M1	Tathyou	near Ouagadougou	gambiae	F	Fed
CVOZ605	274	C11M1	Tathyou	near Ouagadougou	gambiae	F	Fed
CVOZ606	275	C12M1	Tathyou	near Ouagadougou	gambiae	F	Fed
CVOZ607	275	C12M1	Tathyou	near Ouagadougou	gambiae	F	Fed
CVOZ608	276	C13M1	Tathyou	near Ouagadougou	gambiae	F	Fed
CVOZ609	277	C14M1	Tathyou	near Ouagadougou	gambiae	F	Fed
CVOZ610	277	C14M2	Tathyou	near Ouagadougou	gambiae	F	Fed
CVOZ611	277	C14M3	Tathyou	near Ouagadougou	gambiae	F	Fed
CVOZ612	278	C15M1	Tathyou	near Ouagadougou	gambiae	F	Fed
CVOZ613	279	C19M1	Tathyou	near Ouagadougou	gambiae	F	Fed
CVOZ614	280	C21M1	Tathyou	near Ouagadougou	gambiae	F	Fed
CVOZ615	281	C22M1	Tathyou	near Ouagadougou	gambiae	F	Fed
CVOZ616	282	C23M1	Tathyou	near Ouagadougou	gambiae	F	Fed
CVOZ617	283	C25M1	Tathyou	near Ouagadougou	rufipes	F	Fed
CVOZ618	284	C26M1	Tathyou	near Ouagadougou	gambiae	F	Fed
CVOZ619	284	C26M1	Tathyou	near Ouagadougou	gambiae	F	Fed
CVOZ620	285	C27M1	Tathyou	near Ouagadougou	gambiae	F	Fed
CVOZ621	286	C28M1	Tathyou	near Ouagadougou	gambiae	F	Fed
CVOZ622	287	C29M1	Tathyou	near Ouagadougou	Culex	F	Fed
CVOZ623	288	C32M1	Tathyou	near Ouagadougou	gambiae	F	Fed
CVOZ624	289	C34M1	Tathyou	near Ouagadougou	gambiae	F	Fed
CVOZ625	289	C34M1	Tathyou	near Ouagadougou	gambiae	F	Fed
CVOZ626	290	C35M1	Tathyou	near Ouagadougou	gambiae	F	Fed
CVOZ627	291	C36M1	Tathyou	near Ouagadougou	gambiae	F	Fed
CVOZ628	292	C36M1	Tathyou	near Ouagadougou	rufipes	F	Fed
CVOZ629	293	C37M1	Tathyou	near Ouagadougou	gambiae	F	Fed
CVOZ630	294	C38M1	Tathyou	near Ouagadougou	gambiae	F	Fed
CVOZ631	295	C39M1	Tathyou	near Ouagadougou	gambiae	F	Fed
CVOZ632	296	C40M1	Tathyou	near Ouagadougou	gambiae	F	Fed
CVOZ633	297	C1M1	Saria	near Ouagadougou	gambiae	F	Fed
CVOZ634	298	C1M1	Saria	near Ouagadougou	funestus	F	Fed
CVOZ635	299	C2M1	Saria	near Ouagadougou	gambiae	F	Fed
CVOZ636	299	C2M1	Saria	near Ouagadougou	gambiae	F	Fed
CVOZ637	300	C2M1	Saria	near Ouagadougou	funestus	F	Fed
CVOZ638	301	C3M1	Saria	near Ouagadougou	gambiae	F	Fed
CVOZ639	301	C3M1	Saria	near Ouagadougou	gambiae	F	Fed
CVOZ640	302	C3M1	Saria	near Ouagadougou	gambiae	F	Fed
CVOZ641	302	C3M1	Saria	near Ouagadougou	gambiae	F	Fed
CVOZ642	302	C3M1	Saria	near Ouagadougou	gambiae	F	Fed
CVOZ643	302	C3M1	Saria	near Ouagadougou	gambiae	F	Fed
CVOZ644	303	C4M1	Saria	near Ouagadougou	gambiae	F	Fed
CVOZ645	304	C4M1	Saria	near Ouagadougou	funestus	F	Fed
CVOZ646	305	C5M1	Saria	near Ouagadougou	gambiae	F	Fed
CVOZ647	305	C5M1	Saria	near Ouagadougou	gambiae	F	Fed
CVOZ648	306	C6M1	Saria	near Ouagadougou	gambiae	F	Fed
CVOZ649	306	C6M2	Saria	near Ouagadougou	gambiae	F	Fed
CVOZ650	307	C7M1	Saria	near Ouagadougou	gambiae	F	Fed
CVOZ651	308	C7M1	Saria	near Ouagadougou	funestus	F	Fed
CVOZ652	308	C7M1	Saria	near Ouagadougou	funestus	F	Fed
CVOZ653	309	C7M1	Saria	near Ouagadougou	Culex	F	Fed
CVOZ654	309	C7M1	Saria	near Ouagadougou	Culex	F	Fed
CVOZ655	310	C8M1	Saria	near Ouagadougou	gambiae	F	Fed
CVOZ656	311	C9M1	Saria	near Ouagadougou	rufipes	F	Fed
CVOZ657	312	C11M1	Saria	near Ouagadougou	gambiae	F	Fed
CVOZ658	313	C12M1	Saria	near Ouagadougou	gambiae	F	Fed
CVOZ659	314	C12M1	Saria	near Ouagadougou	funestus	F	Fed
CVOZ660	315	C13M1	Saria	near Ouagadougou	gambiae	F	Fed
CVOZ661	315	C13M1	Saria	near Ouagadougou	gambiae	F	Fed
CVOZ662	316	C13M1	Saria	near Ouagadougou	funestus	F	Fed
CVOZ663	316	C13M1	Saria	near Ouagadougou	funestus	F	Fed
CVOZ664	317	C14M1	Saria	near Ouagadougou	gambiae	F	Fed
CVOZ665	317	C14M1	Saria	near Ouagadougou	gambiae	F	Fed
CVOZ666	318	C15M1	Saria	near Ouagadougou	gambiae	F	Fed
CVOZ667	318	C15M1	Saria	near Ouagadougou	gambiae	F	Fed
CVOZ668	318	C15M1	Saria	near Ouagadougou	gambiae	F	Fed
CVOZ669	318	C15M1	Saria	near Ouagadougou	gambiae	F	Fed
CVOZ670	318	C15M1	Saria	near Ouagadougou	gambiae	F	Fed
CVOZ671	319	C16M1	Saria	near Ouagadougou	gambiae	F	Fed
CVOZ672	320	C16M1	Saria	near Ouagadougou	Funestus	F	Fed
CVOZ673	320	C16M1	Saria	near Ouagadougou	Funestus	F	Fed
CVOZ674	320	C16M1	Saria	near Ouagadougou	Funestus	F	Fed
CVOZ675	320	C16M1	Saria	near Ouagadougou	Funestus	F	Fed
CVOZ676	320	C16M1	Saria	near Ouagadougou	Funestus	F	Fed
CVOZ677	320	C16M1	Saria	near Ouagadougou	Funestus	F	Fed
CVOZ678	321	C17M1	Saria	near Ouagadougou	Funestus	F	Fed
CVOZ679	321	C17M1	Saria	near Ouagadougou	Funestus	F	Fed
CVOZ680	322	C18M1	Saria	near Ouagadougou	gambiae	F	Fed
CVOZ681	323	C18M1	Saria	near Ouagadougou	funestus	F	Fed
CVOZ682	324	C19M1	Saria	near Ouagadougou	funestus	F	Fed
CVOZ683	324	C19M1	Saria	near Ouagadougou	funestus	F	Fed
CVOZ684	324	C19M1	Saria	near Ouagadougou	funestus	F	Fed
CVOZ685	325	C20M1	Saria	near Ouagadougou	gambiae	F	Fed
CVOZ686	326	C1M1	Tampelga	near Ouagadougou	funestus	F	Fed
CVOZ687	327	C2M1	Tampelga	near Ouagadougou	funestus	F	Fed
CVOZ688	327	C2M1	Tampelga	near Ouagadougou	funestus	F	Fed
CVOZ689	328	C3M1	Tampelga	near Ouagadougou	Culex	F	Fed
CVOZ690	329	C4M1	Tampelga	near Ouagadougou	funestus	F	Fed
CVOZ691	330	C6M1	Tampelga	near Ouagadougou	funestus	F	Fed
CVOZ692	331	C7M1	Tampelga	near Ouagadougou	gambiae	F	Fed
CVOZ693	332	C7M1	Tampelga	near Ouagadougou	funestus	F	Fed
CVOZ694	333	C8M1	Tampelga	near Ouagadougou	funestus	F	Fed
CVOZ695	334	C8M1	Tampelga	near Ouagadougou	rufipes	F	Fed
CVOZ696	335	C9M1	Tampelga	near Ouagadougou	gambiae	F	Fed
CVOZ697	336	C9M1	Tampelga	near Ouagadougou	funestus	F	Fed
CVOZ698	336	C9M1	Tampelga	near Ouagadougou	funestus	F	Fed
CVOZ699	337	C10M1	Tampelga	near Ouagadougou	funestus	F	Fed
CVOZ700	338	C11M1	Tampelga	near Ouagadougou	funestus	F	Fed
CVOZ701	338	C11M1	Tampelga	near Ouagadougou	funestus	F	Fed
CVOZ702	338	C11M1	Tampelga	near Ouagadougou	funestus	F	Fed
CVOZ703	339	C12M1	Tampelga	near Ouagadougou	rufipes	F	Fed
CVOZ704	339	C12M1	Tampelga	near Ouagadougou	rufipes	F	Fed
CVOZ705	340	C13M1	Tampelga	near Ouagadougou	rufipes	F	Fed
CVOZ706	341	C14M1	Tampelga	near Ouagadougou	gambiae	F	Fed
CVOZ707	342	C14M1	Tampelga	near Ouagadougou	rufipes	F	Fed
CVOZ708	343	C15M1	Tampelga	near Ouagadougou	gambiae	F	Fed
CVOZ709	343	C15M1	Tampelga	near Ouagadougou	gambiae	F	Fed
CVOZ710	343	C15M1	Tampelga	near Ouagadougou	gambiae	F	Fed
CVOZ711	343	C15M1	Tampelga	near Ouagadougou	gambiae	F	Fed
CVOZ712	343	C15M1	Tampelga	near Ouagadougou	gambiae	F	Fed
CVOZ713	344	C15M1	Tampelga	near Ouagadougou	rufipes	F	Fed
CVOZ714	245	C16M1	Tampelga	near Ouagadougou	funestus	F	Fed
CVOZ715	345	C16M1	Tampelga	near Ouagadougou	funestus	F	Fed
CVOZ716	346	C19M1	Tampelga	near Ouagadougou	funestus	F	Fed
CVOZ717	347	C21M1	Tampelga	near Ouagadougou	funestus	F	Fed
CVOZ718	347	C21M1	Tampelga	near Ouagadougou	funestus	F	Fed
CVOZ719	348	C22M1	Tampelga	near Ouagadougou	funestus	F	Fed
CVOZ720	348	C22M1	Tampelga	near Ouagadougou	funestus	F	Fed
CVOZ721	349	C23M1	Tampelga	near Ouagadougou	funestus	F	Fed
CVOZ722	350	C24M1	Tampelga	near Ouagadougou	funestus	F	Fed
CVOZ723	350	C24M1	Tampelga	near Ouagadougou	funestus	F	Fed
CVOZ724	351	C25M1	Tampelga	near Ouagadougou	funestus	F	Fed
CVOZ725	351	C25M1	Tampelga	near Ouagadougou	funestus	F	Fed
CVOZ726	352	C26M1	Tampelga	near Ouagadougou	funestus	F	Fed
CVOZ727	352	C26M1	Tampelga	near Ouagadougou	funestus	F	Fed
CVOZ728	353	C27M1	Tampelga	near Ouagadougou	funestus	F	Fed
CVOZ729	353	C27M1	Tampelga	near Ouagadougou	funestus	F	Fed
CVOZ730	354	C28M1	Tampelga	near Ouagadougou	funestus	F	Fed
CVOZ731	354	C28M1	Tampelga	near Ouagadougou	funestus	F	Fed
CVOZ732	355	C29M1	Tampelga	near Ouagadougou	gambiae	F	Fed
CVOZ733	356	C29M1	Tampelga	near Ouagadougou	funestus	F	Fed
CVOZ734	357	C30M1	Tampelga	near Ouagadougou	gambiae	F	Fed
CVOZ735	358	C31M1	Tampelga	near Ouagadougou	gambiae	F	Fed
CVOZ736	359	C31M1	Tampelga	near Ouagadougou	funestus	F	Fed
CVOZ737	359	C31M1	Tampelga	near Ouagadougou	funestus	F	Fed
CVOZ738	359	C31M1	Tampelga	near Ouagadougou	funestus	F	Fed
CVOZ739	360	C32M1	Tampelga	near Ouagadougou	funestus	F	Fed
CVOZ740	361	C34M1	Tampelga	near Ouagadougou	funestus	F	Fed
CVOZ741	361	C34M1	Tampelga	near Ouagadougou	funestus	F	Fed
CVOZ742	362	C36M1	Tampelga	near Ouagadougou	gambiae	F	Fed
CVOZ743	363	C36M1	Tampelga	near Ouagadougou	funestus	F	Fed
CVOZ744	363	C36M1	Tampelga	near Ouagadougou	funestus	F	Fed
CVOZ745	364	C37M1	Tampelga	near Ouagadougou	funestus	F	Fed
CVOZ746	365	C38M1	Tampelga	near Ouagadougou	rufipes	F	Fed
CVOZ747	366	C39M1	Tampelga	near Ouagadougou	funestus	F	Fed
CVOZ748	366	C39M1	Tampelga	near Ouagadougou	funestus	F	Fed
CVOZ749	366	C39M1	Tampelga	near Ouagadougou	funestus	F	Fed
CVOZ750	367	C40M1	Tampelga	near Ouagadougou	gambiae	F	Fed
CVOZ751	368	C40M1	Tampelga	near Ouagadougou	rufipes	F	Fed
CVOZ752	369	C1M1	Sissene	near Ouagadougou	gambiae	F	Fed
CVOZ753	370	C1M1	Sissene	near Ouagadougou	rufipes	F	Fed
CVOZ754	371	C2M1	Sissene	near Ouagadougou	gambiae	F	Fed
CVOZ755	371	C2M1	Sissene	near Ouagadougou	gambiae	F	Fed
CVOZ756	372	C2M1	Sissene	near Ouagadougou	funestus	F	Fed
CVOZ757	373	C3M1	Sissene	near Ouagadougou	gambiae	F	Fed
CVOZ758	373	C3M1	Sissene	near Ouagadougou	gambiae	F	Fed
CVOZ759	373	C3M1	Sissene	near Ouagadougou	gambiae	F	Fed
CVOZ760	374	C5M1	Sissene	near Ouagadougou	gambiae	F	Fed
CVOZ761	374	C5M1	Sissene	near Ouagadougou	gambiae	F	Fed
CVOZ762	374	C5M1	Sissene	near Ouagadougou	gambiae	F	Fed
CVOZ763	375	C6M1	Sissene	near Ouagadougou	gambiae	F	Fed
CVOZ764	376	C6M1	Sissene	near Ouagadougou	funestus	F	Fed
CVOZ765	377	C6M1	Sissene	near Ouagadougou	rufipes	F	Fed
CVOZ766	378	C7M1	Sissene	near Ouagadougou	gambiae	F	Fed
CVOZ767	378	C7M1	Sissene	near Ouagadougou	gambiae	F	Fed
CVOZ768	379	C8M1	Sissene	near Ouagadougou	gambiae	F	Fed
CVOZ769	379	C8M1	Sissene	near Ouagadougou	gambiae	F	Fed
CVOZ770	380	C8M1	Sissene	near Ouagadougou	funestus	F	Fed
CVOZ771	381	C8M1	Sissene	near Ouagadougou	rufipes	F	Fed
CVOZ772	382	C9M1	Sissene	near Ouagadougou	gambiae	F	Fed
CVOZ773	382	C9M1	Sissene	near Ouagadougou	gambiae	F	Fed
CVOZ774	383	C10M1	Sissene	near Ouagadougou	gambiae	F	Fed
CVOZ775	384	C10M1	Sissene	near Ouagadougou	funestus	F	Fed
CVOZ776	385	C11M1	Sissene	near Ouagadougou	funestus	F	Fed
CVOZ777	386	C11M1	Sissene	near Ouagadougou	rufipes	F	Fed
CVOZ778	387	C12M1	Sissene	near Ouagadougou	gambiae	F	Fed
CVOZ779	387	C12M1	Sissene	near Ouagadougou	gambiae	F	Fed
CVOZ780	388	C13M1	Sissene	near Ouagadougou	gambiae	F	Fed
CVOZ781	389	C13M1	Sissene	near Ouagadougou	funestus	F	Fed
CVOZ782	389	C13M1	Sissene	near Ouagadougou	funestus	F	Fed
CVOZ783	390	C13M1	Sissene	near Ouagadougou	rufipes	F	Fed
CVOZ784	390	C13M1	Sissene	near Ouagadougou	rufipes	F	Fed
CVOZ785	391	C14M1	Sissene	near Ouagadougou	funestus	F	Fed
CVOZ786	391	C14M1	Sissene	near Ouagadougou	funestus	F	Fed
CVOZ787	392	C16M1	Sissene	near Ouagadougou	gambiae	F	Fed
CVOZ788	392	C16M1	Sissene	near Ouagadougou	gambiae	F	Fed
CVOZ789	392	C16M1	Sissene	near Ouagadougou	gambiae	F	Fed
CVOZ790	393	C17M1	Sissene	near Ouagadougou	gambiae	F	Fed
CVOZ791	394	C18M1	Sissene	near Ouagadougou	gambiae	F	Fed
CVOZ792	395	C19M1	Sissene	near Ouagadougou	gambiae	F	Fed
CVOZ793	395	C19M1	Sissene	near Ouagadougou	gambiae	F	Fed
CVOZ794	396	C20M1	Sissene	near Ouagadougou	gambiae	F	Fed
CVOZ795	396	C20M1	Sissene	near Ouagadougou	gambiae	F	Fed
CVOZ796	397	C21M1	Sissene	near Ouagadougou	gambiae	F	Fed
CVOZ797	398	C21M1	Sissene	near Ouagadougou	funestus	F	Fed
CVOZ798	398	C21M1	Sissene	near Ouagadougou	funestus	F	Fed
CVOZ799	399	C23M1	Sissene	near Ouagadougou	gambiae	F	Fed
CVOZ800	400	C24M1	Sissene	near Ouagadougou	funestus	F	Fed
CVOZ801	401	C26M1	Sissene	near Ouagadougou	Culex	F	Fed
CVOZ802	402	C27M1	Sissene	near Ouagadougou	gambiae	F	Fed
CVOZ803	403	C28M1	Sissene	near Ouagadougou	gambiae	F	Fed
CVOZ804	404	C28M1	Sissene	near Ouagadougou	rufipes	F	Fed
CVOZ805	405	C29M1	Sissene	near Ouagadougou	Culex	F	Fed
CVOZ806	406	C30M1	Sissene	near Ouagadougou	gambiae	F	Fed
CVOZ807	407	C31M1	Sissene	near Ouagadougou	rufipes	F	Fed
CVOZ808	408	C32M1	Sissene	near Ouagadougou	Culex	F	Fed
CVOZ809	408	C32M1	Sissene	near Ouagadougou	Culex	F	Fed
CVOZ810	409	C33M1	Sissene	near Ouagadougou	Culex	F	Fed
CVOZ811	410	C34M1	Sissene	near Ouagadougou	gambiae	F	Fed
CVOZ812	411	C36M1	Sissene	near Ouagadougou	gambiae	F	Fed
CVOZ813	412	C37M1	Sissene	near Ouagadougou	gambiae	F	Fed
CVOZ814	413	C37M1	Sissene	near Ouagadougou	gambiae	F	Fed
CVOZ815	414	C37M1	Sissene	near Ouagadougou	gambiae	F	Fed
CVOZ816	415	C37M1	Sissene	near Ouagadougou	gambiae	F	Fed

## Sheet: Data_ELISA
ELISA_ID	MosqID	TubeID	HouseID	Locality	Areas	Species	Sex	Gono	Blood_Appreciation	RBD	Spike	Positive	Comments
1	CVKB1	1	C1M1	Koumbia	near Bobo Dioulasso	gambiae	F	Fed	Medium	0.5742	0.4845	No
2	CVKB3	3	C5M1	Koumbia	near Bobo Dioulasso	gambiae	F	Fed	Medium	0.4439	0.3636	No
3	CVKB5	4	C6M2	Koumbia	near Bobo Dioulasso	gambiae	F	Fed	Medium	0.9964	1.5876	Yes
4	CVKB8	6	C9M1	Koumbia	near Bobo Dioulasso	gambiae	F	Fed	Strong	0.0168	0.019	No
5	CVKB9	7	C10M1	Koumbia	near Bobo Dioulasso	gambiae	F	Fed	Medium	0.1914	0.2144	No
6	CVKB11	8	C3M1	Koumbia	near Bobo Dioulasso	gambiae	F	Fed	Strong	1.3347	1.3584	Yes
7	CVKB13	9	C4M1	Koumbia	near Bobo Dioulasso	gambiae	F	Fed	Medium	0.3862	0.5468	No
8	CVKB15	10	C21M1	Koumbia	near Bobo Dioulasso	gambiae	F	Fed	Medium	1.0702	0.7874	Yes
9	CVKB17	10	C21M1	Koumbia	near Bobo Dioulasso	gambiae	F	Fed	Medium	1.5604	0.995	Yes
10	CVKB18	11	C21M1	Koumbia	near Bobo Dioulasso	Culex	F	Fed	low	0.2875	0.1777	No
11	CVKB19	12	C22M1	Koumbia	near Bobo Dioulasso	gambiae	F	Fed	Strong	0.6483	0.9527	Yes
12	CVKB21	13	C23M1	Koumbia	near Bobo Dioulasso	gambiae	F	Fed	Medium	0.514	0.4278	No
13	CVKB24	13	C23M1	Koumbia	near Bobo Dioulasso	gambiae	F	Fed	Medium	0.6573	0.9463	Yes
14	CVKB25	13	C23M1	Koumbia	near Bobo Dioulasso	gambiae	F	Fed	Medium	0.7569	1.1241	Yes
15	CVKB27	13	C23M1	Koumbia	near Bobo Dioulasso	gambiae	F	Fed	low	0.1138	0.1708	No
16	CVKB29	14	C24M1	Koumbia	near Bobo Dioulasso	gambiae	F	Fed	Medium	0.116	0.1842	No
17	CVKB31	16	C25M1	Koumbia	near Bobo Dioulasso	gambiae	F	Fed	Medium	1.7427	1.1868	Yes
18	CVKB32	17	C26M1	Koumbia	near Bobo Dioulasso	gambiae	F	Fed	Medium	0.4642	0.3668	No
19	CVKB34	17	C26M1	Koumbia	near Bobo Dioulasso	gambiae	F	Fed	low	0.0376	0.0588	No
20	CVKB36	18	C27M1	Koumbia	near Bobo Dioulasso	gambiae	F	Fed	low	0.0136	0.0171	No
21	CVKB38	19	C28M1	Koumbia	near Bobo Dioulasso	gambiae	F	Fed	Medium	0.3548	0.464	No
22	CVKB40	19	C28M1	Koumbia	near Bobo Dioulasso	gambiae	F	Fed	low	0.0258	0.0487	No
23	CVKB41	19	C28M1	Koumbia	near Bobo Dioulasso	gambiae	F	Fed	low	0.1869	0.1423	No
24	CVKB43	19	C28M1	Koumbia	near Bobo Dioulasso	gambiae	F	Fed	Medium	0.2311	0.3279	No
25	CVKB45	19	C28M1	Koumbia	near Bobo Dioulasso	gambiae	F	Fed	Medium	0.139	0.4273	No
26	CVKB46	19	C28M1	Koumbia	near Bobo Dioulasso	gambiae	F	Fed	low	0.1433	0.086	No
27	CVKB47	19	C28M1	Koumbia	near Bobo Dioulasso	gambiae	F	Fed	low	0.3981	0.2049	No
28	CVKB49	20	C28M1	Koumbia	near Bobo Dioulasso	gambiae	F	Fed	Strong	0.8874	0.6304	No
29	CVKB51	20	C28M1	Koumbia	near Bobo Dioulasso	gambiae	F	Fed	low	0.405	0.2652	No
30	CVKB53	20	C28M1	Koumbia	near Bobo Dioulasso	gambiae	F	Fed	Medium	0.6394	0.3896	No
31	CVKB56	20	C28M1	Koumbia	near Bobo Dioulasso	gambiae	F	Fed	low	0.1718	0.1206	No
32	CVKB57	21	C29M1	Koumbia	near Bobo Dioulasso	gambiae	F	Fed	low	0.2501	0.311	No
33	CVKB58	21	C29M1	Koumbia	near Bobo Dioulasso	gambiae	F	Fed	Medium	0.228	0.357	No
34	CVKB61	21	C29M1	Koumbia	near Bobo Dioulasso	gambiae	F	Fed	Medium	0.0492	0.0354	No
35	CVKB62	21	C29M1	Koumbia	near Bobo Dioulasso	gambiae	F	Fed	low	0.1721	0.1228	No
36	CVKB64	21	C29M1	Koumbia	near Bobo Dioulasso	gambiae	F	Fed	Medium	0.5998	0.638	No
37	CVKB65	21	C29M1	Koumbia	near Bobo Dioulasso	gambiae	F	Fed	low	0.1112	0.132	No
38	CVKB68	24	C30M1	Koumbia	near Bobo Dioulasso	gambiae	F	Fed	Medium	0.1937	0.2551	No
39	CVKB69	24	C30M1	Koumbia	near Bobo Dioulasso	gambiae	F	Fed	Medium	0.1578	0.1717	No
40	CVKB71	24	C30M1	Koumbia	near Bobo Dioulasso	gambiae	F	Fed	Medium	0.402	0.3756	No
41	CVKB120	59	C1M1	Bereba	near Bobo Dioulasso	gambiae	F	Fed	low	0.0543	0.0177	No
42	CVKB122	60	C2M1	Bereba	near Bobo Dioulasso	gambiae	F	Fed	low	0.0678	0.1065	No
43	CVKB124	61	C3M1	Bereba	near Bobo Dioulasso	gambiae	F	Fed	Medium	0.0298	0.0175	No
44	CVKB126	61	C3M1	Bereba	near Bobo Dioulasso	gambiae	F	Fed	Medium	0.676	0.8698	Yes
45	CVKB128	62	C4M1	Bereba	near Bobo Dioulasso	gambiae	F	Fed	Strong	0.311	0.407	No
46	CVKB130	63	C5M1	Bereba	near Bobo Dioulasso	gambiae	F	Fed	Medium	0.0213	0.0192	No
47	CVKB132	65	C7M1	Bereba	near Bobo Dioulasso	gambiae	F	Fed	Medium	0.0453	0.0409	No
48	CVKB136	68	C10M1	Bereba	near Bobo Dioulasso	Culex	F	Fed	Strong	2.2371	2.3399	Yes
49	CVKB138	69	C11M1	Bereba	near Bobo Dioulasso	gambiae	F	Fed	Medium	0.0156	0.0191	No
50	CVKB140	69	C11M1	Bereba	near Bobo Dioulasso	gambiae	F	Fed	Medium	0.5629	0.6044	No
51	CVKB145	71	C13M1	Bereba	near Bobo Dioulasso	gambiae	F	Fed	Strong	0.5631	0.6186	No
52	CVKB147	72	C13M1	Bereba	near Bobo Dioulasso	Culex	F	Fed	Medium	0.3034	0.1552	No
53	CVKB149	73	C14M1	Bereba	near Bobo Dioulasso	gambiae	F	Fed	Medium	0.026	0.017	No
54	CVKB151	74	C15M1	Bereba	near Bobo Dioulasso	gambiae	F	Fed	Strong	0.7999	0.6306	No
55	CVKB153	75	C16M1	Bereba	near Bobo Dioulasso	gambiae	F	Fed	Medium	0.0141	0.0433	No
56	CVKB155	75	C16M1	Bereba	near Bobo Dioulasso	gambiae	F	Fed	Medium	0.2158	0.1482	No
57	CVKB158	77	C18M1	Bereba	near Bobo Dioulasso	gambiae	F	Fed	Medium	0.0207	0.0156	No
58	CVKB161	78	C19M1	Bereba	near Bobo Dioulasso	gambiae	F	Fed	Strong	2.4095	2.0879	Yes
59	CVKB167	79	C20M1	Bereba	near Bobo Dioulasso	gambiae	F	Fed	Strong	2.0845	1.1585	Yes
60	CVKB170	79	C20M1	Bereba	near Bobo Dioulasso	gambiae	F	Fed	Medium	0.0826	0.0571	No
61	CVKB172	79	C20M1	Bereba	near Bobo Dioulasso	gambiae	F	Fed	Strong	1.0357	1.1453	Yes
62	CVKB174	79	C20M1	Bereba	near Bobo Dioulasso	gambiae	F	Fed	Medium	0.2621	0.3315	No
63	CVKB176	79	C20M1	Bereba	near Bobo Dioulasso	gambiae	F	Fed	Medium	0.0199	0.0167	No
64	CVKB178	81	C22M1	Bereba	near Bobo Dioulasso	gambiae	F	Fed	Medium	0.0246	0.0164	No
65	CVKB180	81	C22M1	Bereba	near Bobo Dioulasso	gambiae	F	Fed	Medium	0.0266	0.0188	No
66	CVKB182	83	C23M1	Bereba	near Bobo Dioulasso	gambiae	F	Fed	Medium	1.7281	1.9707	Yes
67	CVKB184	83	C23M1	Bereba	near Bobo Dioulasso	gambiae	F	Fed	Medium	0.4908	0.6323	No
68	CVKB186	85	C24M1	Bereba	near Bobo Dioulasso	gambiae	F	Fed	Medium	0.5475	0.4073	No
69	CVKB188	85	C24M1	Bereba	near Bobo Dioulasso	gambiae	F	Fed	low	0.0324	0.0322	No
70	CVKB190	87	C26M1	Bereba	near Bobo Dioulasso	gambiae	F	Fed	Medium	0.0341	0.0166	No
71	CVKB192	89	C28M1	Bereba	near Bobo Dioulasso	gambiae	F	Fed	Strong	0.0294	0.0349	No
72	CVKB194	90	C29M1	Bereba	near Bobo Dioulasso	gambiae	F	Fed	Strong	0.7617	0.6298	No
73	CVKB197	91	C30M1	Bereba	near Bobo Dioulasso	gambiae	F	Fed	Strong	0.3511	0.3653	No
74	CVKB199	92	C31M1	Bereba	near Bobo Dioulasso	gambiae	F	Fed	Medium	0.0207	0.0151	No
75	CVKB201	94	C32M1	Bereba	near Bobo Dioulasso	rufipes	F	Fed	Medium	0.0756	0.021	No
76	CVKB205	96	C36M1	Bereba	near Bobo Dioulasso	gambiae	F	Fed	Medium	0.0183	0.0232	No
77	CVKB206	96	C36M1	Bereba	near Bobo Dioulasso	gambiae	F	Fed	Medium	0.022	0.1962	No
78	CVKB207	97	C39M1	Bereba	near Bobo Dioulasso	gambiae	F	Fed	Medium	0.0238	0.0387	No
79	CVKB208	98	C40M1	Bereba	near Bobo Dioulasso	gambiae	F	Fed	Medium	0.0235	0.0218	No
80	CVKB209	98	C40M1	Bereba	near Bobo Dioulasso	gambiae	F	Fed	Medium	0.0331	0.0293	No
81	CVKB2	2	C2M1	Koumbia	near Bobo Dioulasso	gambiae	F	Fed	Medium	0.4827	0.3763	No
82	CVKB4	4	C6M2	Koumbia	near Bobo Dioulasso	gambiae	F	Fed	Medium	0.7512	0.7097	Yes
83	CVKB6	4	C6M2	Koumbia	near Bobo Dioulasso	gambiae	F	Fed	Medium	0.0233	0.0277	No
84	CVKB12	9	C4M1	Koumbia	near Bobo Dioulasso	gambiae	F	Fed	Medium	0.5924	0.5156	No
85	CVKB14	9	C4M1	Koumbia	near Bobo Dioulasso	gambiae	F	Fed	Medium	0.5433	0.4864	No
86	CVKB28	13	C23M1	Koumbia	near Bobo Dioulasso	gambiae	F	Fed	Medium	0.2495	0.768	No
87	CVKB30	15	C24M1	Koumbia	near Bobo Dioulasso	Culex	F	Fed	Medium	3.2138	2.6746	Yes
89	CVKB35	17	C26M1	Koumbia	near Bobo Dioulasso	gambiae	F	Fed	Medium	0.3107	0.2623	No
90	CVKB37	18	C27M1	Koumbia	near Bobo Dioulasso	gambiae	F	Fed	Medium	0.5438	0.5533	No
91	CVKB39	19	C28M1	Koumbia	near Bobo Dioulasso	gambiae	F	Fed	low	0.3798	0.1836	No
92	CVKB42	19	C28M1	Koumbia	near Bobo Dioulasso	gambiae	F	Fed	Medium	0.5292	0.2753	No
94	CVKB50	20	C28M1	Koumbia	near Bobo Dioulasso	gambiae	F	Fed	low	0.2505	0.2011	No
95	CVKB52	20	C28M1	Koumbia	near Bobo Dioulasso	gambiae	F	Fed	Medium	0.3169	0.1395	No
96	CVKB59	21	C29M1	Koumbia	near Bobo Dioulasso	gambiae	F	Fed	Medium	0.6929	0.3102	No
97	CVKB66	22	C29M1	Koumbia	near Bobo Dioulasso	Culex	F	Fed	Medium	1.7803	1.4844	Yes
98	CVKB67	23	C29M1	Koumbia	near Bobo Dioulasso	Aedes	F	Fed	Medium	1.0829	1.2702	Yes
99	CVKB73	24	C30M1	Koumbia	near Bobo Dioulasso	gambiae	F	Fed	Medium	0.1249	0.1503	No
100	CVKB121	59	C1M1	Bereba	near Bobo Dioulasso	gambiae	F	Fed	Medium	0.6327	0.6204	No
101	CVKB123	61	C3M1	Bereba	near Bobo Dioulasso	gambiae	F	Fed	Medium	0.0247	0.0294	No
102	CVKB125	61	C3M1	Bereba	near Bobo Dioulasso	gambiae	F	Fed	Medium	0.0296	0.0231	No
103	CVKB127	62	C4M1	Bereba	near Bobo Dioulasso	gambiae	F	Fed	Medium	0.2168	0.2758	No
104	CVKB129	62	C4M1	Bereba	near Bobo Dioulasso	gambiae	F	Fed	Medium	0.0339	0.0241	No
105	CVKB131	64	C6M1	Bereba	near Bobo Dioulasso	gambiae	F	Fed	Medium	2.393	0.6585	No
106	CVKB135	68	C10M1	Bereba	near Bobo Dioulasso	Culex	F	Fed	Medium	1.2803	1.0551	Yes
107	CVKB137	69	C11M1	Bereba	near Bobo Dioulasso	gambiae	F	Fed	Medium	0.0174	0.0174	No
108	CVKB141	70	C12M1	Bereba	near Bobo Dioulasso	gambiae	F	Fed	Medium	0.7672	1.0663	Yes
109	CVKB142	71	C13M1	Bereba	near Bobo Dioulasso	gambiae	F	Fed	Medium	0.7872	1.065	Yes
110	CVKB143	71	C13M1	Bereba	near Bobo Dioulasso	gambiae	F	Fed	Medium	0.0302	0.0264	No
111	CVKB144	71	C13M1	Bereba	near Bobo Dioulasso	gambiae	F	Fed	Medium	2.1743	1.5848	Yes
112	CVKB146	71	C13M1	Bereba	near Bobo Dioulasso	gambiae	F	Fed	low	0.0209	0.024	No
113	CVKB148	72	C13M1	Bereba	near Bobo Dioulasso	Culex	F	Fed	Medium	0.2371	0.1416	No
114	CVKB150	74	C15M1	Bereba	near Bobo Dioulasso	gambiae	F	Fed	Strong	2.8546	2.2416	Yes
115	CVKB154	75	C16M1	Bereba	near Bobo Dioulasso	gambiae	F	Fed	Medium	0.0223	0.0189	No
116	CVKB156	76	C17M1	Bereba	near Bobo Dioulasso	gambiae	F	Fed	Medium	1.2993	1.4533	Yes
117	CVKB157	76	C17M1	Bereba	near Bobo Dioulasso	gambiae	F	Fed	Medium	0.0267	0.0276	No
118	CVKB159	77	C18M1	Bereba	near Bobo Dioulasso	gambiae	F	Fed	Strong	3.9264	3.9446	Yes
119	CVKB160	77	C18M1	Bereba	near Bobo Dioulasso	gambiae	F	Fed	Medium	3.9378	1.5958	Yes
120	CVKB162	78	C19M1	Bereba	near Bobo Dioulasso	gambiae	F	Fed	Medium	2.3566	1.0084	Yes
121	CVKB163	78	C19M1	Bereba	near Bobo Dioulasso	gambiae	F	Fed	Medium	2.5248	0.8176	Yes
122	CVKB164	78	C19M1	Bereba	near Bobo Dioulasso	gambiae	F	Fed	Medium	0.0237	0.0213	No
123	CVKB165	78	C19M1	Bereba	near Bobo Dioulasso	gambiae	F	Fed	Medium	0.0213	0.0185	No
124	CVKB168	79	C20M1	Bereba	near Bobo Dioulasso	gambiae	F	Fed	Medium	0.3736	0.118	No
125	CVKB169	79	C20M1	Bereba	near Bobo Dioulasso	gambiae	F	Fed	Medium	0.0229	0.0215	No
127	CVKB177	80	C20M1	Bereba	near Bobo Dioulasso	gambiae	F	Fed	Strong	3.9186	1.7695	Yes
128	CVKB181	82	C22M1	Bereba	near Bobo Dioulasso	Culex	F	Fed	Strong	3.9295	2.8038	Yes
129	CVKB183	83	C23M1	Bereba	near Bobo Dioulasso	gambiae	F	Fed	Medium	0.3702	0.3724	No
130	CVKB185	84	C23M1	Bereba	near Bobo Dioulasso	Culex	F	Fed	Strong	0.0171	0.0185	No
131	CVKB187	85	C24M1	Bereba	near Bobo Dioulasso	gambiae	F	Fed	Medium	0.0226	0.0227	No
132	CVKB189	86	C25M1	Bereba	near Bobo Dioulasso	gambiae	F	Fed	Medium	0.8619	0.6677	No
133	CVKB191	88	C27M1	Bereba	near Bobo Dioulasso	gambiae	F	Fed	Strong	1.9586	1.8855	Yes
134	CVKB193	90	C29M1	Bereba	near Bobo Dioulasso	gambiae	F	Fed	Medium	0.361	0.3687	No
135	CVKB195	90	C29M1	Bereba	near Bobo Dioulasso	gambiae	F	Fed	Medium	3.5914	3.2549	Yes
136	CVKB196	90	C29M1	Bereba	near Bobo Dioulasso	gambiae	F	Fed	Medium	3.8806	3.9181	Yes
137	CVKB198	92	C31M1	Bereba	near Bobo Dioulasso	gambiae	F	Fed	Medium	0.0255	0.0267	No
138	CVKB200	93	C32M1	Bereba	near Bobo Dioulasso	gambiae	F	Fed	Medium	0.0304	0.0198	No
139	CVKB202	95	C33M1	Bereba	near Bobo Dioulasso	gambiae	F	Fed	Medium	0.6066	0.5777	No
140	CVKB203	96	C36M1	Bereba	near Bobo Dioulasso	gambiae	F	Fed	Medium	0.0299	0.028	No
141	CVKB204	96	C36M1	Bereba	near Bobo Dioulasso	gambiae	F	Fed	Medium	0.0226	0.0275	No
142	CVDK211	99	C1M1	Dimikuy	near Bobo Dioulasso	gambiae	F	Fed	Medium	0.3162	0.2981	No
143	CVDK212	100	C1M1	Dimikuy	near Bobo Dioulasso	gambiae	F	Fed	Medium	0.488	0.4984	No
144	CVDK213	101	C3M1	Dimikuy	near Bobo Dioulasso	gambiae	F	Fed	low	0.0338	0.0262	No
145	CVDK214	101	C3M1	Dimikuy	near Bobo Dioulasso	gambiae	F	Fed	Medium	0.0292	0.0238	No
146	CVDK215	101	C3M1	Dimikuy	near Bobo Dioulasso	gambiae	F	Fed	Medium	0.8324	0.7159	Yes
147	CVDK216	102	C4M1	Dimikuy	near Bobo Dioulasso	gambiae	F	Fed	Strong	3.573	3.1709	Yes
148	CVDK217	102	C4M1	Dimikuy	near Bobo Dioulasso	gambiae	F	Fed	Medium	0.0388	0.0227	No
149	CVDK218	102	C4M1	Dimikuy	near Bobo Dioulasso	gambiae	F	Fed	Medium	0.0328	0.0274	No
150	CVDK219	103	C4M1	Dimikuy	near Bobo Dioulasso	Culex	F	Fed	Medium	0.1867	0.2406	No
151	CVDK220	104	C5M1	Dimikuy	near Bobo Dioulasso	Culex	F	Fed	Medium	2.5923	3.0151	Yes
152	CVDK221	105	C7M1	Dimikuy	near Bobo Dioulasso	gambiae	F	Fed	Medium	0.6913	0.7625	Yes
153	CVDK222	105	C7M1	Dimikuy	near Bobo Dioulasso	gambiae	F	Fed	Strong	1.2693	1.2603	Yes
154	CVDK223	105	C7M1	Dimikuy	near Bobo Dioulasso	gambiae	F	Fed	Medium	0.3013	0.3714	No
155	CVDK224	105	C7M1	Dimikuy	near Bobo Dioulasso	gambiae	F	Fed	Medium	0.3826	0.4461	No
156	CVDK225	106	C7M1	Dimikuy	near Bobo Dioulasso	Culex	F	Fed	Medium	2.4659	2.7129	Yes
157	CVDK226	106	C7M1	Dimikuy	near Bobo Dioulasso	Culex	F	Fed	Strong	2.6751	2.5993	Yes
158	CVDK227	106	C7M1	Dimikuy	near Bobo Dioulasso	Culex	F	Fed	Strong	2.2042	2.4863	Yes
159	CVDK228	107	C9M1	Dimikuy	near Bobo Dioulasso	gambiae	F	Fed	Medium	0.041	0.0273	No
160	CVDK229	107	C9M1	Dimikuy	near Bobo Dioulasso	gambiae	F	Fed	Medium	0.0288	0.0346	No
161	CVDK230	107	C9M1	Dimikuy	near Bobo Dioulasso	gambiae	F	Fed	Medium	0.0229	0.0309	No
162	CVDK231	107	C9M1	Dimikuy	near Bobo Dioulasso	gambiae	F	Fed	Medium	0.0187	0.0229	No
163	CVDK232	107	C9M1	Dimikuy	near Bobo Dioulasso	gambiae	F	Fed	Medium	0.0209	0.028	No
164	CVDK233	107	C9M1	Dimikuy	near Bobo Dioulasso	gambiae	F	Fed	Medium	0.0198	0.0317	No
165	CVDK234	108	C8M1	Dimikuy	near Bobo Dioulasso	gambiae	F	Fed	Medium	0.0117	0.0381	No
166	CVDK235	109	C10M1	Dimikuy	near Bobo Dioulasso	gambiae	F	Fed	Medium	1.7019	1.7319	Yes
167	CVDK236	109	C10M1	Dimikuy	near Bobo Dioulasso	gambiae	F	Fed	Medium	0.0181	0.3944	No
168	CVDK237	110	C10M1	Dimikuy	near Bobo Dioulasso	Culex	F	Fed	Medium	0.0142	0.0946	No
169	CVDK238	110	C10M1	Dimikuy	near Bobo Dioulasso	Culex	F	Fed	Strong	2.1774	2.3626	Yes
170	CVDK239	110	C10M1	Dimikuy	near Bobo Dioulasso	Culex	F	Fed	Strong	0.018	0.302	No
171	CVDK240	111	C12M1	Dimikuy	near Bobo Dioulasso	gambiae	F	Fed	Medium	0.0201	0.4722	No
172	CVDK241	112	C13M1	Dimikuy	near Bobo Dioulasso	gambiae	F	Fed	Medium	0.0187	0.5714	No
173	CVDK242	112	C13M1	Dimikuy	near Bobo Dioulasso	gambiae	F	Fed	Medium	0.0163	0.0241	No
174	CVDK243	113	C14M1	Dimikuy	near Bobo Dioulasso	gambiae	F	Fed	Medium	0.0178	0.0316	No
175	CVDK244	113	C14M1	Dimikuy	near Bobo Dioulasso	gambiae	F	Fed	Medium	0.0205	0.0311	No
176	CVDK245	114	C16M1	Dimikuy	near Bobo Dioulasso	gambiae	F	Fed	Medium	0.5258	0.6101	No
177	CVDK246	115	C16M1	Dimikuy	near Bobo Dioulasso	Culex	F	Fed	Strong	0.5161	0.5202	No
178	CVDK247	116	C17M1	Dimikuy	near Bobo Dioulasso	gambiae	F	Fed	Strong	1.5096	1.4629	Yes
179	CVDK248	117	C18M1	Dimikuy	near Bobo Dioulasso	gambiae	F	Fed	Strong	3.9476	0.4717	No
180	CVDK249	118	C19M1	Dimikuy	near Bobo Dioulasso	gambiae	F	Fed	Medium	0.0222	0.0476	No
181	CVDK250	118	C19M1	Dimikuy	near Bobo Dioulasso	gambiae	F	Fed	Medium	0.019	0.0403	No
182	CVDK251	119	C20M1	Dimikuy	near Bobo Dioulasso	Culex	F	Fed	Strong	1.0611	1.0134	Yes
183	CVNH252	120	C1M1	Nahirindon	near Bobo Dioulasso	gambiae	F	Fed	Strong	0.5986	0.7351	Yes
184	CVNH253	120	C1M1	Nahirindon	near Bobo Dioulasso	gambiae	F	Fed	low	0.0962	0.2056	No
185	CVNH254	121	C1M1	Nahirindon	near Bobo Dioulasso	rufipes	F	Fed	Medium	1.2864	1.384	Yes
186	CVNH255	122	C2M1	Nahirindon	near Bobo Dioulasso	gambiae	F	Fed	Strong	0.9236	1.1324	Yes
187	CVNH256	123	C3M1	Nahirindon	near Bobo Dioulasso	gambiae	F	Fed	Medium	0.88	0.7976	Yes
188	CVNH257	124	C4M1	Nahirindon	near Bobo Dioulasso	gambiae	F	Fed	Medium	0.6233	0.8456	Yes
189	CVNH258	125	C5M1	Nahirindon	near Bobo Dioulasso	gambiae	F	Fed	Medium	0.0186	0.0223	No
190	CVNH259	126	C6M1	Nahirindon	near Bobo Dioulasso	gambiae	F	Fed	Medium	0.6785	0.6133	No
191	CVNH260	127	C7M1	Nahirindon	near Bobo Dioulasso	gambiae	F	Fed	Strong	2.2026	1.3217	Yes
192	CVNH261	127	C7M1	Nahirindon	near Bobo Dioulasso	gambiae	F	Fed	Medium	0.6372	0.6968	Yes
193	CVNH262	128	C7M1	Nahirindon	near Bobo Dioulasso	funestus	F	Fed	Medium	1.4181	1.7466	Yes
194	CVNH263	129	C7M1	Nahirindon	near Bobo Dioulasso	funestus	F	Fed	Strong	2.9482	3.3408	Yes
195	CVNH264	130	C8M1	Nahirindon	near Bobo Dioulasso	gambiae	F	Fed	Medium	0.5927	0.6687	No
196	CVNH265	130	C8M1	Nahirindon	near Bobo Dioulasso	gambiae	F	Fed	Medium	0.5015	0.7636	Yes
197	CVNH266	130	C8M1	Nahirindon	near Bobo Dioulasso	gambiae	F	Fed	Medium	0.938	0.993	Yes
198	CVNH267	131	C8M1	Nahirindon	near Bobo Dioulasso	funestus	F	Fed	Medium	0.0171	0.0248	No
199	CVNH268	132	C9M1	Nahirindon	near Bobo Dioulasso	gambiae	F	Fed	Medium	2.797	3.0648	Yes
200	CVNH269	132	C9M1	Nahirindon	near Bobo Dioulasso	gambiae	F	Fed	Medium	0.9989	1.1459	Yes
201	CVNH270	133	C10M1	Nahirindon	near Bobo Dioulasso	gambiae	F	Fed	Medium	1.6494	1.7228	Yes
202	CVNH271	134	C11M1	Nahirindon	near Bobo Dioulasso	gambiae	F	Fed	Medium	0.0215	0.0254	No
203	CVNH273	135	C12M1	Nahirindon	near Bobo Dioulasso	Culex	F	Fed	Strong	1.1788	2.088	Yes
204	CVNH274	136	C14M1	Nahirindon	near Bobo Dioulasso	gambiae	F	Fed	Strong	0.6877	0.7299	Yes
205	CVNH275	137	C14M1	Nahirindon	near Bobo Dioulasso	funestus	F	Fed	Medium	0.91	1.0604	Yes
206	CVNH276	138	C14M1	Nahirindon	near Bobo Dioulasso	Culex	F	Fed	Medium	2.3329	2.6098	Yes
207	CVNH277	139	C15M1	Nahirindon	near Bobo Dioulasso	gambiae	F	Fed	Medium	1.1356	1.1308	Yes
208	CVNH278	139	C15M1	Nahirindon	near Bobo Dioulasso	gambiae	F	Fed	Medium	0.0195	0.0702	No
209	CVNH280	141	C15M1	Nahirindon	near Bobo Dioulasso	gambiae	F	Fed	low	0.0209	0.0434	No
210	CVNH281	142	C16M1	Nahirindon	near Bobo Dioulasso	gambiae	F	Fed	Medium	0.0192	0.0386	No
211	CVNH282	143	C16M1	Nahirindon	near Bobo Dioulasso	Culex	F	Fed	Strong	3.9095	3.9362	Yes
212	CVNH283	144	C17M1	Nahirindon	near Bobo Dioulasso	gambiae	F	Fed	Medium	0.0105	0.0192	No
213	CVNH284	145	C18M1	Nahirindon	near Bobo Dioulasso	gambiae	F	Fed	Medium	0.0216	0.0309	No
214	CVNH287	148	C21M1	Nahirindon	near Bobo Dioulasso	gambiae	F	Fed	Medium	0.2008	0.2373	No
215	CVNH288	148	C21M1	Nahirindon	near Bobo Dioulasso	gambiae	F	Fed	Strong	2.0959	1.415	Yes
216	CVNH289	148	C21M1	Nahirindon	near Bobo Dioulasso	gambiae	F	Fed	Medium	0.389	0.4622	No
217	CVNH290	149	C22M1	Nahirindon	near Bobo Dioulasso	gambiae	F	Fed	Medium	2.154	1.9923	Yes
218	CVNH291	149	C22M1	Nahirindon	near Bobo Dioulasso	gambiae	F	Fed	Medium	3.687	2.7589	Yes
219	CVNH292	150	C24M1	Nahirindon	near Bobo Dioulasso	gambiae	F	Fed	Medium	0.5855	0.7994	Yes
220	CVNH293	151	C25M1	Nahirindon	near Bobo Dioulasso	gambiae	F	Fed	Medium	1.7521	2.0043	Yes
221	CVNH295	152	C26M1	Nahirindon	near Bobo Dioulasso	gambiae	F	Fed	Medium	0.526	0.5756	No
222	CVNH298	152	C26M1	Nahirindon	near Bobo Dioulasso	gambiae	F	Fed	Medium	0.3217	0.4379	No
223	CVNH300	152	C26M1	Nahirindon	near Bobo Dioulasso	gambiae	F	Fed	Medium	0.5714	0.5688	No
224	CVNH301	152	C26M1	Nahirindon	near Bobo Dioulasso	gambiae	F	Fed	Medium	0.0222	0.0278	No
225	CVNH302	152	C26M1	Nahirindon	near Bobo Dioulasso	gambiae	F	Fed	Medium	0.1835	0.1884	No
226	CVNH303	152	C26M1	Nahirindon	near Bobo Dioulasso	gambiae	F	Fed	Medium	0.0154	0.0206	No
227	CVNH304	153	C26M1	Nahirindon	near Bobo Dioulasso	gambiae	F	Fed	Medium	1.2939	2.5138	Yes
228	CVNH305	153	C26M1	Nahirindon	near Bobo Dioulasso	gambiae	F	Fed	Medium	0.2089	0.2849	No
229	CVNH306	154	C27M1	Nahirindon	near Bobo Dioulasso	gambiae	F	Fed	Medium	0.5723	0.654	No
230	CVNH307	154	C27M1	Nahirindon	near Bobo Dioulasso	gambiae	F	Fed	Medium	0.3405	0.4598	No
231	CVNH309	156	C29M1	Nahirindon	near Bobo Dioulasso	gambiae	F	Fed	Medium	0.3989	0.5354	No
232	CVNH310	157	C30M1	Nahirindon	near Bobo Dioulasso	gambiae	F	Fed	Medium	0.038	0.0556	No
233	CVNH312	159	C32M1	Nahirindon	near Bobo Dioulasso	gambiae	F	Fed	Strong	2.9522	3.2489	Yes
234	CVNH313	160	C33M1	Nahirindon	near Bobo Dioulasso	gambiae	F	Fed	Medium	0.3981	0.5966	No
235	CVNH314	160	C33M1	Nahirindon	near Bobo Dioulasso	gambiae	F	Fed	Medium	0.6753	1.0581	Yes
236	CVNH315	161	C35M1	Nahirindon	near Bobo Dioulasso	gambiae	F	Fed	Medium	0.2586	0.3254	No
237	CVNH316	161	C35M1	Nahirindon	near Bobo Dioulasso	gambiae	F	Fed	Medium	0.3004	0.3488	No
238	CVNH318	162	C35M1	Nahirindon	near Bobo Dioulasso	funestus	F	Fed	Medium	0.2319	0.3121	No
239	CVNH319	163	C36M1	Nahirindon	near Bobo Dioulasso	gambiae	F	Fed	Medium	0.3912	0.5024	No
240	CVNH321	163	C36M1	Nahirindon	near Bobo Dioulasso	gambiae	F	Fed	Medium	0.0234	0.0232	No
241	CVNH322	163	C36M1	Nahirindon	near Bobo Dioulasso	gambiae	F	Fed	Medium	0.4492	0.3478	No
242	CVNH324	164	C37M1	Nahirindon	near Bobo Dioulasso	gambiae	F	Fed	Medium	0.5322	0.5907	No
243	CVNH325	165	C38M1	Nahirindon	near Bobo Dioulasso	gambiae	F	Fed	Medium	0.0228	0.029	No
244	CVKBB74	25	C1M1	Bombi	near Bobo Dioulasso	gambiae	F	Fed	Medium	1.6043	0.9652	Yes
245	CVKBB75	26	C1M1	Bombi	near Bobo Dioulasso	Culex	F	Fed	Strong	2.4515	2.922	Yes
246	CVKBB76	27	C2M1	Bombi	near Bobo Dioulasso	gambiae	F	Fed	Medium	0.7426	1.2788	Yes
247	CVKBB77	27	C2M1	Bombi	near Bobo Dioulasso	gambiae	F	Fed	Strong	0.5598	0.9379	Yes
248	CVKBB78	28	C2M1	Bombi	near Bobo Dioulasso	Culex	F	Fed	Strong	1.9588	2.5292	Yes
249	CVKBB79	29	C3M1	Bombi	near Bobo Dioulasso	Culex	F	Fed	Medium	1.1562	1.7563	Yes
250	CVKBB80	30	C4M4	Bombi	near Bobo Dioulasso	gambiae	F	Fed	Medium	3.4339	0.5739	No
251	CVKBB83	33	C8M2	Bombi	near Bobo Dioulasso	gambiae	F	Fed	Medium	3.4743	1.0109	Yes
252	CVKBB84	33	C8M2	Bombi	near Bobo Dioulasso	gambiae	F	Fed	Medium	0.6017	0.6768	Yes
253	CVKBB85	33	C8M2	Bombi	near Bobo Dioulasso	gambiae	F	Fed	Strong	1.6423	1.6404	Yes
254	CVKBB86	34	C10M1	Bombi	near Bobo Dioulasso	gambiae	F	Fed	Medium	0.0184	0.0213	No
255	CVKBB87	35	C11M1	Bombi	near Bobo Dioulasso	gambiae	F	Fed	Medium	0.0212	0.0278	No
256	CVKBB89	36	C12M1	Bombi	near Bobo Dioulasso	gambiae	F	Fed	Medium	0.3843	0.626	No
257	CVKBB91	38	C15M1	Bombi	near Bobo Dioulasso	gambiae	F	Fed	Medium	0.0237	0.0289	No
258	CVKBB94	41	C21M1	Bombi	near Bobo Dioulasso	gambiae	F	Fed	Medium	0.4436	0.7494	Yes
259	CVKBB95	42	C22M1	Bombi	near Bobo Dioulasso	gambiae	F	Fed	Medium	0.5771	0.6155	No
260	CVKBB97	42	C22M1	Bombi	near Bobo Dioulasso	gambiae	F	Fed	Medium	0.0262	0.0258	No
261	CVKBB98	43	C23M1	Bombi	near Bobo Dioulasso	gambiae	F	Fed	Medium	0.5341	0.7918	Yes
262	CVKBB99	43	C23M1	Bombi	near Bobo Dioulasso	gambiae	F	Fed	Medium	2.0441	2.0427	Yes
263	CVKBB100	43	C23M1	Bombi	near Bobo Dioulasso	gambiae	F	Fed	Medium	1.6918	1.1682	Yes
264	CVKBB101	43	C23M1	Bombi	near Bobo Dioulasso	gambiae	F	Fed	Strong	0.4637	0.6939	Yes
265	CVKBB102	43	C23M1	Bombi	near Bobo Dioulasso	gambiae	F	Fed	Medium	0.76	0.9972	Yes
266	CVKBB103	44	C24M1	Bombi	near Bobo Dioulasso	gambiae	F	Fed	Strong	0.158	0.2495	No
267	CVKBB104	45	C25M1	Bombi	near Bobo Dioulasso	gambiae	F	Fed	Medium	0.3023	0.3289	No
268	CVKBB105	46	C25M1	Bombi	near Bobo Dioulasso	gambiae	F	Fed	Medium	0.4881	0.7347	Yes
269	CVKBB106	47	C26M1	Bombi	near Bobo Dioulasso	gambiae	F	Fed	low	0.0249	0.028	No
270	CVKBB107	48	C27M1	Bombi	near Bobo Dioulasso	gambiae	F	Fed	Medium	0.032	0.0275	No
271	CVKBB108	49	C28M1	Bombi	near Bobo Dioulasso	gambiae	F	Fed	Medium	0.0286	0.0246	No
272	CVKBB109	50	C29M1	Bombi	near Bobo Dioulasso	gambiae	F	Fed	Medium	0.4958	0.6392	No
273	CVKBB110	51	C30M1	Bombi	near Bobo Dioulasso	gambiae	F	Fed	Medium	0.4694	0.6292	No
274	CVKBB111	52	C31M1	Bombi	near Bobo Dioulasso	gambiae	F	Fed	Medium	0.1473	0.0266	No
275	CVKBB112	53	C32M1	Bombi	near Bobo Dioulasso	gambiae	F	Fed	Medium	0.2773	0.2084	No
276	CVKBB113	54	C33M1	Bombi	near Bobo Dioulasso	gambiae	F	Fed	Medium	0.0738	0.0265	No
277	CVKBB114	54	C33M1	Bombi	near Bobo Dioulasso	gambiae	F	Fed	Medium	0.5223	0.6029	No
278	CVKBB115	54	C33M1	Bombi	near Bobo Dioulasso	gambiae	F	Fed	Medium	0.0224	0.0255	No
279	CVKBB116	55	C35M1	Bombi	near Bobo Dioulasso	gambiae	F	Fed	Medium	0.0218	0.0234	No
280	CVKBB117	56	C35M1	Bombi	near Bobo Dioulasso	rufipes	F	Fed	Medium	0.0175	0.021	No
281	CVKBB118	57	C36M1	Bombi	near Bobo Dioulasso	gambiae	F	Fed	Medium	0.1784	0.2183	No
282	CVKBB119	58	C40M1	Bombi	near Bobo Dioulasso	Culex	F	Fed	Medium	0.0254	0.0242	No
283	CVIT326	166	C1M1	Intiedougou	near Bobo Dioulasso	gambiae	F	Fed	Medium	0.3115	0.3437	No
284	CVIT327	166	C1M1	Intiedougou	near Bobo Dioulasso	gambiae	F	Fed	Medium	0.535	0.5475	No
285	CVIT328	166	C1M1	Intiedougou	near Bobo Dioulasso	gambiae	F	Fed	Medium	1.3256	1.5601	Yes
286	CVIT330	168	C3M1	Intiedougou	near Bobo Dioulasso	gambiae	F	Fed	Medium	2.5649	1.9906	Yes
287	CVIT331	168	C3M1	Intiedougou	near Bobo Dioulasso	gambiae	F	Fed	Medium	3.8996	0.0277	No
288	CVIT332	168	C3M1	Intiedougou	near Bobo Dioulasso	gambiae	F	Fed	Strong	2.0887	2.1621	Yes
289	CVIT333	168	C3M1	Intiedougou	near Bobo Dioulasso	gambiae	F	Fed	Strong	1.6886	1.4189	Yes
290	CVIT334	168	C3M1	Intiedougou	near Bobo Dioulasso	gambiae	F	Fed	Medium	0.0262	0.0274	No
291	CVIT335	168	C3M1	Intiedougou	near Bobo Dioulasso	gambiae	F	Fed	Medium	0.0208	0.024	No
292	CVIT336	169	C4M1	Intiedougou	near Bobo Dioulasso	gambiae	F	Fed	Medium	0.4065	0.4343	No
293	CVIT337	169	C4M1	Intiedougou	near Bobo Dioulasso	gambiae	F	Fed	Medium	1.1446	1.156	Yes
294	CVIT338	169	C4M1	Intiedougou	near Bobo Dioulasso	gambiae	F	Fed	Medium	0.8929	0.7143	Yes
295	CVIT339	169	C4M1	Intiedougou	near Bobo Dioulasso	gambiae	F	Fed	Strong	1.5849	1.3351	Yes
296	CVIT340	169	C4M1	Intiedougou	near Bobo Dioulasso	gambiae	F	Fed	Medium	1.5462	1.3519	Yes
298	CVIT342	170	C5M1	Intiedougou	near Bobo Dioulasso	gambiae	F	Fed	Medium	0.3047	0.2526	No
299	CVIT343	171	C6M1	Intiedougou	near Bobo Dioulasso	gambiae	F	Fed	Medium	3.9086	2.0131	Yes
300	CVIT345	173	C8M2	Intiedougou	near Bobo Dioulasso	gambiae	F	Fed	Medium	0.9036	0.8658	Yes
301	CVIT346	173	C8M2	Intiedougou	near Bobo Dioulasso	gambiae	F	Fed	Medium	0.6467	1.2707	Yes
302	CVIT347	173	C8M2	Intiedougou	near Bobo Dioulasso	gambiae	F	Fed	Medium	0.7324	1.2236	Yes
303	CVIT348	173	C8M2	Intiedougou	near Bobo Dioulasso	gambiae	F	Fed	Medium	0.527	0.6865	Yes
304	CVIT349	173	C8M2	Intiedougou	near Bobo Dioulasso	gambiae	F	Fed	Medium	0.0146	0.0219	No
305	CVIT351	174	C9M1	Intiedougou	near Bobo Dioulasso	gambiae	F	Fed	Medium	0.2909	0.391	No
306	CVIT352	174	C9M1	Intiedougou	near Bobo Dioulasso	gambiae	F	Fed	Medium	1.9392	2.478	Yes
307	CVIT353	174	C9M1	Intiedougou	near Bobo Dioulasso	gambiae	F	Fed	Medium	1.9108	2.3389	Yes
308	CVIT354	175	C10M1	Intiedougou	near Bobo Dioulasso	gambiae	F	Fed	Medium	3.5989	3.3631	Yes
309	CVIT355	175	C10M1	Intiedougou	near Bobo Dioulasso	gambiae	F	Fed	Medium	3.2169	2.8673	Yes
310	CVIT356	175	C10M1	Intiedougou	near Bobo Dioulasso	gambiae	F	Fed	low	0.0153	0.0235	No
311	CVIT357	175	C10M1	Intiedougou	near Bobo Dioulasso	gambiae	F	Fed	Medium	0.0157	0.0248	No
312	CVIT358	175	C10M1	Intiedougou	near Bobo Dioulasso	gambiae	F	Fed	Medium	0.0182	0.0277	No
314	CVIT361	177	C12M1	Intiedougou	near Bobo Dioulasso	gambiae	F	Fed	Medium	0.5454	0.8514	Yes
315	CVIT363	178	C12M1	Intiedougou	near Bobo Dioulasso	Culex	F	Fed	Strong	2.04	1.7575	Yes
316	CVIT365	180	C14M1	Intiedougou	near Bobo Dioulasso	gambiae	F	Fed	Medium	0.2984	0.4704	No
317	CVIT366	180	C14M1	Intiedougou	near Bobo Dioulasso	gambiae	F	Fed	Medium	0.4983	0.8004	Yes
318	CVIT367	180	C14M1	Intiedougou	near Bobo Dioulasso	gambiae	F	Fed	Medium	0.2962	0.4275	No
319	CVIT368	181	C14M1	Intiedougou	near Bobo Dioulasso	Culex	F	Fed	Medium	0.4672	0.726	Yes
320	CVIT369	182	C15M1	Intiedougou	near Bobo Dioulasso	gambiae	F	Fed	Medium	0.5812	0.8387	Yes
321	CVIT370	183	C16M1	Intiedougou	near Bobo Dioulasso	gambiae	F	Fed	Medium	0.7733	0.9648	Yes
322	CVIT371	183	C16M1	Intiedougou	near Bobo Dioulasso	gambiae	F	Fed	Medium	0.2637	0.3047	No
323	CVIT373	184	C17M1	Intiedougou	near Bobo Dioulasso	gambiae	F	Fed	Medium	0.5526	0.8194	Yes
324	CVIT375	185	C18M1	Intiedougou	near Bobo Dioulasso	gambiae	F	Fed	Medium	0.4848	0.721	Yes
325	CVIT376	185	C18M1	Intiedougou	near Bobo Dioulasso	gambiae	F	Fed	Medium	0.3111	0.4531	No
326	CVIT377	186	C19M1	Intiedougou	near Bobo Dioulasso	gambiae	F	Fed	Medium	0.1222	0.1666	No
327	CVIT378	186	C19M1	Intiedougou	near Bobo Dioulasso	gambiae	F	Fed	Medium	2.0053	1.7171	Yes
328	CVIT379	186	C19M1	Intiedougou	near Bobo Dioulasso	gambiae	F	Fed	Medium	0.0232	0.0274	No
329	CVIT381	187	C20M1	Intiedougou	near Bobo Dioulasso	gambiae	F	Fed	Medium	0.5021	0.5283	No
330	CVIT382	187	C20M1	Intiedougou	near Bobo Dioulasso	gambiae	F	Fed	low	0.0187	0.0248	No
331	CVIT383	187	C20M1	Intiedougou	near Bobo Dioulasso	gambiae	F	Fed	Medium	0.3424	0.3828	No
332	CVIT384	188	C21M1	Intiedougou	near Bobo Dioulasso	gambiae	F	Fed	Medium	0.3452	0.5471	No
333	CVIT385	188	C21M1	Intiedougou	near Bobo Dioulasso	gambiae	F	Fed	Medium	0.8442	1.3175	Yes
334	CVIT386	188	C21M1	Intiedougou	near Bobo Dioulasso	gambiae	F	Fed	Medium	0.5026	0.4964	No
335	CVIT387	189	C22M1	Intiedougou	near Bobo Dioulasso	gambiae	F	Fed	Medium	0.2623	0.3243	No
336	CVIT389	190	C23M1	Intiedougou	near Bobo Dioulasso	gambiae	F	Fed	Medium	0.3838	0.2702	No
337	CVIT390	190	C23M1	Intiedougou	near Bobo Dioulasso	gambiae	F	Fed	Medium	0.2747	0.3706	No
338	CVIT391	190	C23M1	Intiedougou	near Bobo Dioulasso	gambiae	F	Fed	Medium	0.2412	0.3562	No
339	CVIT392	190	C23M1	Intiedougou	near Bobo Dioulasso	gambiae	F	Fed	Medium	0.1757	0.2244	No
340	CVIT393	190	C23M1	Intiedougou	near Bobo Dioulasso	gambiae	F	Fed	Medium	0.5107	0.8092	Yes
341	CVIT394	190	C23M1	Intiedougou	near Bobo Dioulasso	gambiae	F	Fed	Medium	0.3597	0.4926	No
342	CVIT395	190	C23M1	Intiedougou	near Bobo Dioulasso	gambiae	F	Fed	Medium	0.2707	0.3412	No
343	CVIT396	190	C23M1	Intiedougou	near Bobo Dioulasso	gambiae	F	Fed	Medium	0.2273	0.3593	No
344	CVIT397	190	C23M1	Intiedougou	near Bobo Dioulasso	gambiae	F	Fed	Medium	0.743	1.1822	Yes
345	CVIT398	191	C2s4M1	Intiedougou	near Bobo Dioulasso	gambiae	F	Fed	Medium	0.8438	0.9738	Yes
346	CVIT399	191	C2s4M1	Intiedougou	near Bobo Dioulasso	gambiae	F	Fed	Medium	2.4942	1.8569	Yes
347	CVIT400	191	C2s4M1	Intiedougou	near Bobo Dioulasso	gambiae	F	Fed	Strong	1.8256	1.083	Yes
348	CVIT401	191	C2s4M1	Intiedougou	near Bobo Dioulasso	gambiae	F	Fed	Medium	1.7527	0.7879	Yes
349	CVIT402	192	C25M1	Intiedougou	near Bobo Dioulasso	gambiae	F	Fed	Medium	0.6109	0.5008	No
350	CVIT403	192	C25M1	Intiedougou	near Bobo Dioulasso	gambiae	F	Fed	Medium	0.1894	0.3049	No
351	CVIT404	192	C25M1	Intiedougou	near Bobo Dioulasso	gambiae	F	Fed	Medium	0.0198	0.0223	No
352	CVIT405	193	C26M1	Intiedougou	near Bobo Dioulasso	gambiae	F	Fed	Medium	0.6346	0.6021	No
353	CVIT406	193	C26M1	Intiedougou	near Bobo Dioulasso	gambiae	F	Fed	Medium	0.5036	0.643	No
354	CVIT407	193	C26M1	Intiedougou	near Bobo Dioulasso	gambiae	F	Fed	Medium	0.8246	0.8274	Yes
355	CVIT408	193	C26M1	Intiedougou	near Bobo Dioulasso	gambiae	F	Fed	Strong	0.8229	1.0267	Yes
356	CVIT409	193	C26M1	Intiedougou	near Bobo Dioulasso	gambiae	F	Fed	Medium	1.3503	1.7108	Yes
357	CVIT410	194	C27M1	Intiedougou	near Bobo Dioulasso	gambiae	F	Fed	low	0.0207	0.0247	No
358	CVIT411	195	C28M1	Intiedougou	near Bobo Dioulasso	gambiae	F	Fed	Strong	0.5841	0.8422	Yes
359	CVIT412	195	C28M1	Intiedougou	near Bobo Dioulasso	gambiae	F	Fed	Medium	0.1471	0.231	No
360	CVIT413	195	C28M1	Intiedougou	near Bobo Dioulasso	gambiae	F	Fed	Medium	0.5368	0.6932	Yes
361	CVIT415	196	C29M1	Intiedougou	near Bobo Dioulasso	gambiae	F	Fed	Medium	0.1463	0.1877	No
362	CVIT417	197	C30M1	Intiedougou	near Bobo Dioulasso	gambiae	F	Fed	Medium	0.2105	0.3111	No
363	CVIT418	197	C30M1	Intiedougou	near Bobo Dioulasso	gambiae	F	Fed	Medium	0.6841	0.9518	Yes
364	CVIT419	198	C31M1	Intiedougou	near Bobo Dioulasso	gambiae	F	Fed	Medium	0.6301	0.5922	No
365	CVIT420	199	C32M1	Intiedougou	near Bobo Dioulasso	gambiae	F	Fed	Medium	0.4416	0.5961	No
366	CVIT421	199	C32M1	Intiedougou	near Bobo Dioulasso	gambiae	F	Fed	Medium	0.1886	0.3133	No
367	CVIT422	200	C33M1	Intiedougou	near Bobo Dioulasso	gambiae	F	Fed	Medium	0.0224	0.0245	No
368	CVIT423	200	C33M1	Intiedougou	near Bobo Dioulasso	gambiae	F	Fed	Medium	0.0195	0.0212	No
369	CVIT424	200	C33M1	Intiedougou	near Bobo Dioulasso	gambiae	F	Fed	low	0.115	0.1239	No
370	CVIT426	201	C34M1	Intiedougou	near Bobo Dioulasso	gambiae	F	Fed	Medium	0.2126	0.1996	No
371	CVIT427	201	C34M1	Intiedougou	near Bobo Dioulasso	gambiae	F	Fed	Medium	0.0227	0.0303	No
372	CVIT428	202	C35M1	Intiedougou	near Bobo Dioulasso	gambiae	F	Fed	Medium	0.2106	0.2749	No
373	CVIT429	202	C35M1	Intiedougou	near Bobo Dioulasso	gambiae	F	Fed	Medium	0.4435	0.7023	Yes
374	CVIT430	202	C35M1	Intiedougou	near Bobo Dioulasso	gambiae	F	Fed	Medium	0.1329	0.2036	No
375	CVIT431	202	C35M1	Intiedougou	near Bobo Dioulasso	gambiae	F	Fed	Strong	0.5902	1.0188	Yes
376	CVIP434	204	C1M1	Ipendo	near Ouagadougou	gambiae	F	Fed	Medium	1.3329	1.7133	Yes
377	CVIP435	204	C1M1	Ipendo	near Ouagadougou	gambiae	F	Fed	Medium	3.9358	3.3127	Yes
378	CVIP436	205	C2M1	Ipendo	near Ouagadougou	funestus	F	Fed	Medium	1.2369	1.5434	Yes
379	CVIP437	206	C3M1	Ipendo	near Ouagadougou	gambiae	F	Fed	Medium	0.0229	0.0284	No
380	CVIP439	208	C6M1	Ipendo	near Ouagadougou	gambiae	F	Fed	Medium	0.0228	0.024	No
381	CVIP442	209	C8M1	Ipendo	near Ouagadougou	funestus	F	Fed	Medium	0.2562	0.4032	No
382	CVIP443	210	C10M1	Ipendo	near Ouagadougou	funestus	F	Fed	Strong	1.0834	1.7531	Yes
383	CVIP444	211	C11M1	Ipendo	near Ouagadougou	gambiae	F	Fed	Medium	0.2989	0.4214	No
384	CVIP447	214	C14M1	Ipendo	near Ouagadougou	funestus	F	Fed	Medium	0.716	0.5383	No
385	CVIP448	215	C15M1	Ipendo	near Ouagadougou	gambiae	F	Fed	Medium	0.6661	0.968	Yes
386	CVIP449	215	C15M1	Ipendo	near Ouagadougou	gambiae	F	Fed	low	0.0169	0.021	No
387	CVIP450	216	C16M1	Ipendo	near Ouagadougou	gambiae	F	Fed	Medium	0.9714	1.223	Yes
388	CVOZ451	217	C17M1	Ouezindougou	near Ouagadougou	Culex	F	Fed	Medium	0.02	0.0212	No
389	CVOZ452	218	C2M1	Ouezindougou	near Ouagadougou	gambiae	F	Fed	Medium	0.5229	0.8589	Yes
390	CVOZ454	220	C3M1	Ouezindougou	near Ouagadougou	rufipes	F	Fed	Medium	0.0198	0.0277	No
391	CVOZ457	223	C6M1	Ouezindougou	near Ouagadougou	gambiae	F	Fed	Medium	3.4765	2.8836	Yes
392	CVOZ459	224	C8M1	Ouezindougou	near Ouagadougou	gambiae	F	Fed	Medium	0.6537	0.745	Yes
393	CVOZ460	224	C8M1	Ouezindougou	near Ouagadougou	gambiae	F	Fed	Medium	1.1042	0.7147	Yes
394	CVOZ462	226	C9M1	Ouezindougou	near Ouagadougou	gambiae	F	Fed	Medium	0.2018	0.2305	No
395	CVOZ464	227	C9M1	Ouezindougou	near Ouagadougou	funestus	F	Fed	Medium	0.6029	0.3894	No
396	CVOZ467	229	C11M1	Ouezindougou	near Ouagadougou	rufipes	F	Fed	Medium	0.0206	0.0234	No
397	CVOZ468	229	C11M1	Ouezindougou	near Ouagadougou	rufipes	F	Fed	Medium	0.0345	0.0296	No
398	CVOZ469	230	C12M1	Ouezindougou	near Ouagadougou	gambiae	F	Fed	Medium	3.3363	2.666	Yes
399	CVOZ470	230	C12M1	Ouezindougou	near Ouagadougou	gambiae	F	Fed	Medium	0.2296	0.2246	No
400	CVOZ472	231	C12M1	Ouezindougou	near Ouagadougou	rufipes	F	Fed	Medium	2.262	0.242	No
401	CVOZ473	232	C13M1	Ouezindougou	near Ouagadougou	funestus	F	Fed	Medium	0.6029	2.6836	Yes
402	CVOZ474	232	C13M1	Ouezindougou	near Ouagadougou	funestus	F	Fed	Medium	0.6717	0.8487	Yes
403	CVOZ475	232	C13M1	Ouezindougou	near Ouagadougou	funestus	F	Fed	Medium	0.861	0.9089	Yes
404	CVOZ476	233	C14M1	Ouezindougou	near Ouagadougou	rufipes	F	Fed	Medium	0.0158	0.0106	No
406	CVOZ478	234	C15M1	Ouezindougou	near Ouagadougou	funestus	F	Fed	Medium	0.7642	1.0666	Yes
407	CVOZ479	234	C15M1	Ouezindougou	near Ouagadougou	funestus	F	Fed	Medium	1.5916	1.3277	Yes
408	CVOZ480	234	C15M1	Ouezindougou	near Ouagadougou	funestus	F	Fed	Medium	0.4571	0.5859	No
409	CVOZ481	234	C15M1	Ouezindougou	near Ouagadougou	funestus	F	Fed	Medium	0.6181	0.6659	No
410	CVOZ482	235	C16M1	Ouezindougou	near Ouagadougou	funestus	F	Fed	Medium	0.8411	0.8237	Yes
411	CVOZ483	235	C16M1	Ouezindougou	near Ouagadougou	funestus	F	Fed	Medium	0.5798	0.5212	No
412	CVOZ484	235	C16M1	Ouezindougou	near Ouagadougou	funestus	F	Fed	Medium	0.3505	0.3926	No
413	CVOZ485	236	C17M1	Ouezindougou	near Ouagadougou	funestus	F	Fed	Strong	0.5882	0.6485	No
414	CVOZ486	236	C17M1	Ouezindougou	near Ouagadougou	funestus	F	Fed	Medium	0.4967	0.5303	No
415	CVOZ487	237	C18M1	Ouezindougou	near Ouagadougou	gambiae	F	Fed	Medium	0.1768	0.2155	No
416	CVOZ488	237	C18M1	Ouezindougou	near Ouagadougou	gambiae	F	Fed	Strong	0.3434	0.3779	No
417	CVOZ489	237	C18M1	Ouezindougou	near Ouagadougou	gambiae	F	Fed	Strong	0.3905	0.3879	No
418	CVOZ490	238	C18M1	Ouezindougou	near Ouagadougou	funestus	F	Fed	Medium	0.2911	0.2851	No
419	CVOZ491	238	C18M1	Ouezindougou	near Ouagadougou	funestus	F	Fed	Medium	0.2788	0.3294	No
420	CVOZ492	240	C19M1	Ouezindougou	near Ouagadougou	funestus	F	Fed	Medium	0.5472	0.5996	No
421	CVOZ493	240	C19M1	Ouezindougou	near Ouagadougou	funestus	F	Fed	Medium	0.5218	0.5695	No
422	CVOZ494	241	C20M1	Ouezindougou	near Ouagadougou	gambiae	F	Fed	Medium	0.8406	0.3106	No
423	CVOZ495	241	C20M1	Ouezindougou	near Ouagadougou	gambiae	F	Fed	Medium	0.2831	0.4649	No
424	CVOZ496	242	C21M1	Ouezindougou	near Ouagadougou	funestus	F	Fed	Medium	0.6777	0.6192	No
425	CVOZ497	242	C21M1	Ouezindougou	near Ouagadougou	funestus	F	Fed	Strong	0.7486	0.869	Yes
426	CVOZ498	242	C21M1	Ouezindougou	near Ouagadougou	funestus	F	Fed	Medium	1.164	1.3414	Yes
427	CVOZ499	242	C21M1	Ouezindougou	near Ouagadougou	funestus	F	Fed	Medium	0.759	0.9214	Yes
428	CVOZ500	242	C21M1	Ouezindougou	near Ouagadougou	funestus	F	Fed	Medium	0.1988	0.3097	no
429	CVOZ501	242	C21M1	Ouezindougou	near Ouagadougou	funestus	F	Fed	low	0.0143	0.3438	no
430	CVOZ502	242	C21M1	Ouezindougou	near Ouagadougou	funestus	F	Fed	Medium	0.4911	0.5284	no
431	CVOZ503	242	C21M1	Ouezindougou	near Ouagadougou	funestus	F	Fed	Medium	0.6842	0.8314	Yes
432	CVOZ504	242	C21M1	Ouezindougou	near Ouagadougou	funestus	F	Fed	Medium	1.0469	1.1874	Yes
434	CVOZ506	243	C22M3	Ouezindougou	near Ouagadougou	funestus	F	Fed	Medium	1.1556	1.0612	Yes
435	CVOZ507	243	C22M3	Ouezindougou	near Ouagadougou	funestus	F	Fed	Medium	0.7732	0.8786	Yes
436	CVOZ508	243	C22M3	Ouezindougou	near Ouagadougou	funestus	F	Fed	Medium	0.6506	0.849	Yes
437	CVOZ509	244	C23M1	Ouezindougou	near Ouagadougou	gambiae	F	Fed	Medium	0.4148	2.4911	Yes
438	CVOZ510	244	C23M1	Ouezindougou	near Ouagadougou	gambiae	F	Fed	Medium	0.2781	2.7605	No
439	CVOZ511	244	C23M1	Ouezindougou	near Ouagadougou	gambiae	F	Fed	Medium	0.2148	3.1945	No
440	CVOZ512	244	C23M1	Ouezindougou	near Ouagadougou	gambiae	F	Fed	Medium	0.2353	3.0701	No
441	CVOZ513	245	C23M1	Ouezindougou	near Ouagadougou	Culex	F	Fed	Strong	1.7993	2.6398	Yes
442	CVOZ514	246	C24M1	Ouezindougou	near Ouagadougou	funestus	F	Fed	Medium	0.3025	2.662	No
443	CVOZ515	246	C24M1	Ouezindougou	near Ouagadougou	funestus	F	Fed	Medium	0.6407	2.8611	Yes
444	CVOZ516	247	C25M1	Ouezindougou	near Ouagadougou	funestus	F	Fed	Medium	0.4707	2.9258	Yes
445	CVOZ518	248	C26M1	Ouezindougou	near Ouagadougou	funestus	F	Fed	Strong	1.2838	2.8499	Yes
446	CVOZ519	248	C26M1	Ouezindougou	near Ouagadougou	funestus	F	Fed	Medium	1.3463	1.6151	Yes
447	CVOZ520	248	C26M1	Ouezindougou	near Ouagadougou	funestus	F	Fed	Medium	0.7596	0.7083	Yes
448	CVOZ521	249	C27M1	Ouezindougou	near Ouagadougou	funestus	F	Fed	Medium	0.5667	0.6016	No
449	CVOZ522	249	C27M1	Ouezindougou	near Ouagadougou	funestus	F	Fed	Medium	0.722	3.6778	Yes
450	CVOZ523	249	C27M1	Ouezindougou	near Ouagadougou	funestus	F	Fed	Medium	0.3842	3.9784	Yes
451	CVOZ524	249	C27M1	Ouezindougou	near Ouagadougou	funestus	F	Fed	Medium	1.1948	2.3677	Yes
452	CVOZ527	250	C28M1	Ouezindougou	near Ouagadougou	funestus	F	Fed	Medium	1.0128	1.9371	Yes
453	CVOZ528	251	C29M1	Ouezindougou	near Ouagadougou	funestus	F	Fed	Medium	0.9096	0.8166	Yes
454	CVOZ529	251	C29M1	Ouezindougou	near Ouagadougou	funestus	F	Fed	Medium	0.4955	0.4724	No
455	CVOZ530	251	C29M1	Ouezindougou	near Ouagadougou	funestus	F	Fed	Medium	0.3023	2.0709	No
456	CVOZ531	251	C29M1	Ouezindougou	near Ouagadougou	funestus	F	Fed	Medium	0.3661	2.7953	Yes
457	CVOZ532	252	C29M1	Ouezindougou	near Ouagadougou	rufipes	F	Fed	low	0.0085	0.2962	No
458	CVOZ533	252	C29M1	Ouezindougou	near Ouagadougou	rufipes	F	Fed	low	0.0023	0.0112	No
459	CVOZ534	252	C29M1	Ouezindougou	near Ouagadougou	rufipes	F	Fed	low	0.0031	0.0044	No
460	CVOZ536	253	C30M1	Ouezindougou	near Ouagadougou	gambiae	F	Fed	Medium	0.2392	0.3247	No
461	CVOZ537	254	C30M1	Ouezindougou	near Ouagadougou	funestus	F	Fed	Medium	0.3793	0.4337	No
462	CVOZ538	255	C31M1	Ouezindougou	near Ouagadougou	funestus	F	Fed	Medium	0.5617	0.8554	Yes
463	CVOZ539	255	C31M1	Ouezindougou	near Ouagadougou	funestus	F	Fed	Medium	0.2534	0.2743	No
464	CVOZ540	255	C31M1	Ouezindougou	near Ouagadougou	funestus	F	Fed	Medium	0.5204	0.4124	No
465	CVOZ541	255	C31M1	Ouezindougou	near Ouagadougou	funestus	F	Fed	Medium	0.514	0.5803	No
466	CVOZ542	255	C31M1	Ouezindougou	near Ouagadougou	funestus	F	Fed	Medium	0.3255	0.2942	No
467	CVOZ543	255	C31M1	Ouezindougou	near Ouagadougou	funestus	F	Fed	Medium	0.0246	0.0262	No
468	CVOZ545	256	C31M1	Ouezindougou	near Ouagadougou	rufipes	F	Fed	Medium	0.0128	0.0111	No
469	CVOZ546	256	C31M1	Ouezindougou	near Ouagadougou	rufipes	F	Fed	Medium	0.007	0.0136	No
470	CVOZ547	256	C31M1	Ouezindougou	near Ouagadougou	rufipes	F	Fed	Medium	0.0014	0.0032	No
471	CVOZ548	256	C31M1	Ouezindougou	near Ouagadougou	rufipes	F	Fed	low	0.0014	0.0001	No
472	CVOZ552	257	C32M1	Ouezindougou	near Ouagadougou	funestus	F	Fed	Medium	0.0048	0.0094	No
473	CVOZ553	257	C32M1	Ouezindougou	near Ouagadougou	funestus	F	Fed	Strong	0.5549	0.5375	No
474	CVOZ554	257	C32M1	Ouezindougou	near Ouagadougou	funestus	F	Fed	Medium	1.5731	0.9021	Yes
475	CVOZ555	257	C32M1	Ouezindougou	near Ouagadougou	funestus	F	Fed	Medium	0.3619	0.3615	No
476	CVOZ556	257	C32M1	Ouezindougou	near Ouagadougou	funestus	F	Fed	Medium	0.6157	0.6412	No
477	CVOZ557	257	C32M1	Ouezindougou	near Ouagadougou	funestus	F	Fed	Medium	0.4001	0.4008	No
478	CVOZ558	257	C32M1	Ouezindougou	near Ouagadougou	funestus	F	Fed	Medium	0.8752	0.949	Yes
479	CVOZ560	258	C33M1	Ouezindougou	near Ouagadougou	funestus	F	Fed	Medium	0.558	0.4785	No
480	CVOZ561	258	C33M1	Ouezindougou	near Ouagadougou	funestus	F	Fed	Medium	0.4237	0.4735	No
481	CVOZ562	258	C33M1	Ouezindougou	near Ouagadougou	funestus	F	Fed	Medium	0.3253	0.3258	No
482	CVOZ564	259	C34M1	Ouezindougou	near Ouagadougou	funestus	F	Fed	Strong	0.5463	0.5311	No
483	CVOZ565	259	C34M1	Ouezindougou	near Ouagadougou	funestus	F	Fed	Medium	0.5262	0.4957	No
484	CVOZ566	259	C34M1	Ouezindougou	near Ouagadougou	funestus	F	Fed	Medium	0.9259	0.8697	Yes
485	CVOZ567	260	C35M1	Ouezindougou	near Ouagadougou	funestus	F	Fed	Medium	0.4281	0.4639	No
486	CVOZ568	261	C36M1	Ouezindougou	near Ouagadougou	funestus	F	Fed	Medium	0.5221	0.5935	No
487	CVOZ569	261	C36M1	Ouezindougou	near Ouagadougou	funestus	F	Fed	Medium	0.3192	0.3355	No
488	CVOZ570	261	C36M1	Ouezindougou	near Ouagadougou	funestus	F	Fed	Medium	0.4103	0.4774	No
489	CVOZ571	261	C36M1	Ouezindougou	near Ouagadougou	funestus	F	Fed	Medium	0.2368	0.232	No
490	CVOZ572	261	C36M1	Ouezindougou	near Ouagadougou	funestus	F	Fed	Strong	0.6379	0.5626	No
491	CVOZ573	261	C36M1	Ouezindougou	near Ouagadougou	funestus	F	Fed	Medium	0.3049	0.3206	No
492	CVOZ574	261	C36M1	Ouezindougou	near Ouagadougou	funestus	F	Fed	Medium	0.3474	0.3564	No
493	CVOZ575	261	C36M1	Ouezindougou	near Ouagadougou	funestus	F	Fed	Medium	0.4748	0.4325	No
494	CVOZ576	261	C36M1	Ouezindougou	near Ouagadougou	funestus	F	Fed	Medium	0.4199	0.3359	No
495	CVOZ578	262	C36M1	Ouezindougou	near Ouagadougou	funestus	F	Fed	Medium	0.6195	0.5513	No
496	CVOZ579	262	C36M1	Ouezindougou	near Ouagadougou	funestus	F	Fed	Medium	0.6044	0.5267	No
497	CVOZ580	263	C36M1	Ouezindougou	near Ouagadougou	rufipes	F	Fed	Medium	0.0722	0.0198	No
498	CVOZ581	264	C37M1	Ouezindougou	near Ouagadougou	funestus	F	Fed	Medium	0.6575	0.7267	Yes
499	CVOZ582	264	C37M1	Ouezindougou	near Ouagadougou	funestus	F	Fed	Medium	0.3582	0.3893	No
500	CVOZ583	264	C37M1	Ouezindougou	near Ouagadougou	funestus	F	Fed	Medium	0.3268	0.3207	No
501	CVOZ585	265	C38M1	Ouezindougou	near Ouagadougou	funestus	F	Fed	Medium	0.8594	0.7628	Yes
502	CVOZ586	265	C38M1	Ouezindougou	near Ouagadougou	funestus	F	Fed	Medium	1.0311	1.1299	Yes
503	CVOZ592	268	C3M1	Tathyou	near Ouagadougou	gambiae	F	Fed	Strong	0.9687	0.857	Yes
504	CVOZ593	269	C4M1	Tathyou	near Ouagadougou	gambiae	F	Fed	Medium	0.9297	0.7099	Yes
505	CVOZ594	269	C4M1	Tathyou	near Ouagadougou	gambiae	F	Fed	Strong	1.1548	0.8682	Yes
506	CVOZ595	270	C5M1	Tathyou	near Ouagadougou	gambiae	F	Fed	Strong	0.6646	1.4115	Yes
507	CVOZ596	270	C5M1	Tathyou	near Ouagadougou	gambiae	F	Fed	Medium	0.4242	0.8846	Yes
508	CVOZ597	271	C8M1	Tathyou	near Ouagadougou	gambiae	F	Fed	Medium	0.0087	0.0107	No
509	CVOZ598	272	C8M2	Tathyou	near Ouagadougou	gambiae	F	Fed	Strong	2.5207	0.6311	No
510	CVOZ599	272	C9M1	Tathyou	near Ouagadougou	gambiae	F	Fed	Medium	2.5799	0.5012	No
511	CVOZ600	272	C9M1	Tathyou	near Ouagadougou	gambiae	F	Fed	Medium	0.3646	0.4552	No
512	CVOZ601	272	C9M1	Tathyou	near Ouagadougou	gambiae	F	Fed	Medium	0.0278	0.0171	No
513	CVOZ602	273	C10M1	Tathyou	near Ouagadougou	gambiae	F	Fed	Medium	0.5026	0.4722	No
514	CVOZ603	273	C10M1	Tathyou	near Ouagadougou	gambiae	F	Fed	Strong	0.509	0.5235	No
515	CVOZ604	274	C11M1	Tathyou	near Ouagadougou	gambiae	F	Fed	Strong	0.8538	0.7596	Yes
516	CVOZ606	275	C12M1	Tathyou	near Ouagadougou	gambiae	F	Fed	Medium	0.0102	0.0108	No
517	CVOZ607	275	C12M1	Tathyou	near Ouagadougou	gambiae	F	Fed	Medium	0.0143	0.0171	No
518	CVOZ608	276	C13M1	Tathyou	near Ouagadougou	gambiae	F	Fed	Medium	0.4316	0.5269	No
519	CVOZ609	277	C14M1	Tathyou	near Ouagadougou	gambiae	F	Fed	Medium	0.3426	0.2856	No
520	CVOZ610	277	C14M2	Tathyou	near Ouagadougou	gambiae	F	Fed	Strong	0.0202	0.0115	No
521	CVOZ612	278	C15M1	Tathyou	near Ouagadougou	gambiae	F	Fed	Medium	2.0927	0.6761	Yes
522	CVOZ613	279	C19M1	Tathyou	near Ouagadougou	gambiae	F	Fed	Medium	3.4147	0.4098	No
523	CVOZ614	280	C21M1	Tathyou	near Ouagadougou	gambiae	F	Fed	Medium	0.9308	0.8797	Yes
524	CVOZ615	281	C22M1	Tathyou	near Ouagadougou	gambiae	F	Fed	Medium	0.7909	0.5513	No
525	CVOZ616	282	C23M1	Tathyou	near Ouagadougou	gambiae	F	Fed	Medium	0.0113	0.0149	No
526	CVOZ618	284	C26M1	Tathyou	near Ouagadougou	gambiae	F	Fed	Medium	0.0147	0.017	No
527	CVOZ619	284	C26M1	Tathyou	near Ouagadougou	gambiae	F	Fed	Medium	0.297	0.274	No
528	CVOZ620	285	C27M1	Tathyou	near Ouagadougou	gambiae	F	Fed	Medium	0.4175	0.4676	No
529	CVOZ621	286	C28M1	Tathyou	near Ouagadougou	gambiae	F	Fed	Medium	0.2038	0.0116	No
530	CVOZ622	287	C29M1	Tathyou	near Ouagadougou	Culex	F	Fed	Medium	0.0697	0.0053	No
531	CVOZ624	289	C34M1	Tathyou	near Ouagadougou	gambiae	F	Fed	Medium	0.3624	0.3304	No
532	CVOZ625	289	C34M1	Tathyou	near Ouagadougou	gambiae	F	Fed	Medium	0.6171	0.5545	No
533	CVOZ626	290	C35M1	Tathyou	near Ouagadougou	gambiae	F	Fed	Medium	0.3315	0.3852	No
534	CVOZ627	291	C36M1	Tathyou	near Ouagadougou	gambiae	F	Fed	Medium	0.3093	0.3145	No
535	CVOZ628	292	C36M1	Tathyou	near Ouagadougou	rufipes	F	Fed	Medium	0.0096	0.0101	No
536	CVOZ629	293	C37M1	Tathyou	near Ouagadougou	gambiae	F	Fed	Medium	0.0084	0.0155	No
537	CVOZ630	294	C38M1	Tathyou	near Ouagadougou	gambiae	F	Fed	Medium	0.0891	0.0977	No
538	CVOZ631	295	C39M1	Tathyou	near Ouagadougou	gambiae	F	Fed	Strong	0.3382	0.3331	No
539	CVOZ633	297	C1M1	Saria	near Ouagadougou	gambiae	F	Fed	Medium	0.4804	0.5584	No
540	CVOZ634	298	C1M1	Saria	near Ouagadougou	funestus	F	Fed	Medium	0.2322	0.2556	No
541	CVOZ635	299	C2M1	Saria	near Ouagadougou	gambiae	F	Fed	Medium	0.5798	0.4943	No
542	CVOZ636	299	C2M1	Saria	near Ouagadougou	gambiae	F	Fed	Medium	0.1974	0.1663	No
543	CVOZ637	300	C2M1	Saria	near Ouagadougou	funestus	F	Fed	Medium	0.2417	0.8233	No
544	CVOZ638	301	C3M1	Saria	near Ouagadougou	gambiae	F	Fed	Strong	0.3836	0.3991	No
545	CVOZ639	301	C3M1	Saria	near Ouagadougou	gambiae	F	Fed	Medium	0.3879	0.3926	No
546	CVOZ640	302	C3M1	Saria	near Ouagadougou	gambiae	F	Fed	Medium	0.262	0.2524	No
547	CVOZ641	302	C3M1	Saria	near Ouagadougou	gambiae	F	Fed	Medium	0.3252	0.279	No
548	CVOZ642	302	C3M1	Saria	near Ouagadougou	gambiae	F	Fed	Medium	0.1546	0.1561	No
549	CVOZ643	302	C3M1	Saria	near Ouagadougou	gambiae	F	Fed	Medium	0.1605	0.1877	No
550	CVOZ644	303	C4M1	Saria	near Ouagadougou	gambiae	F	Fed	Medium	0.267	0.2674	No
551	CVOZ645	304	C4M1	Saria	near Ouagadougou	funestus	F	Fed	Medium	0.2752	0.3215	No
552	CVOZ646	305	C5M1	Saria	near Ouagadougou	gambiae	F	Fed	Medium	0.2605	0.1307	No
553	CVOZ647	305	C5M1	Saria	near Ouagadougou	gambiae	F	Fed	Medium	0.2127	0.2098	No
554	CVOZ648	306	C6M1	Saria	near Ouagadougou	gambiae	F	Fed	Medium	0.5134	0.5656	No
555	CVOZ650	307	C7M1	Saria	near Ouagadougou	gambiae	F	Fed	Strong	0.1693	0.2061	No
556	CVOZ653	309	C7M1	Saria	near Ouagadougou	Culex	F	Fed	Medium	0.0046	0.0054	No
557	CVOZ654	309	C7M1	Saria	near Ouagadougou	Culex	F	Fed	Medium	0.0026	0.0066	No
558	CVOZ655	310	C8M1	Saria	near Ouagadougou	gambiae	F	Fed	Medium	0.0029	0.0082	No
559	CVOZ656	311	C9M1	Saria	near Ouagadougou	rufipes	F	Fed	Medium	0.0058	0.0088	No
560	CVOZ657	312	C11M1	Saria	near Ouagadougou	gambiae	F	Fed	Medium	0.0058	0.0118	No
561	CVOZ658	313	C12M1	Saria	near Ouagadougou	gambiae	F	Fed	Medium	0.0073	0.006	No
562	CVOZ659	314	C12M1	Saria	near Ouagadougou	funestus	F	Fed	Medium	0.2908	0.3403	No
563	CVOZ660	315	C13M1	Saria	near Ouagadougou	gambiae	F	Fed	Medium	0.3134	0.3273	No
564	CVOZ661	315	C13M1	Saria	near Ouagadougou	gambiae	F	Fed	Medium	0.2394	0.2243	No
565	CVOZ662	316	C13M1	Saria	near Ouagadougou	funestus	F	Fed	Medium	0.1594	0.1545	No
566	CVOZ663	316	C13M1	Saria	near Ouagadougou	funestus	F	Fed	Medium	0.1852	0.1517	No
567	CVOZ664	317	C14M1	Saria	near Ouagadougou	gambiae	F	Fed	Medium	0.0165	0.0142	No
568	CVOZ665	317	C14M1	Saria	near Ouagadougou	gambiae	F	Fed	Medium	0.0075	0.0111	No
569	CVOZ666	318	C15M1	Saria	near Ouagadougou	gambiae	F	Fed	Medium	0.3654	0.4452	No
570	CVOZ667	318	C15M1	Saria	near Ouagadougou	gambiae	F	Fed	Medium	0.242	0.2707	No
571	CVOZ668	318	C15M1	Saria	near Ouagadougou	gambiae	F	Fed	Medium	0.0795	0.0845	No
572	CVOZ669	318	C15M1	Saria	near Ouagadougou	gambiae	F	Fed	Medium	0.1416	0.1711	No
573	CVOZ670	318	C15M1	Saria	near Ouagadougou	gambiae	F	Fed	Medium	0.3467	0.4277	No
574	CVOZ671	319	C16M1	Saria	near Ouagadougou	gambiae	F	Fed	Medium	0.1235	0.1069	No
575	CVOZ672	320	C16M1	Saria	near Ouagadougou	Funestus	F	Fed	Medium	0.2944	0.3693	No
576	CVOZ673	320	C16M1	Saria	near Ouagadougou	Funestus	F	Fed	Medium	0.2652	0.3402	No
577	CVOZ674	320	C16M1	Saria	near Ouagadougou	Funestus	F	Fed	Medium	0.1716	0.2083	No
578	CVOZ675	320	C16M1	Saria	near Ouagadougou	Funestus	F	Fed	Medium	0.1562	0.1781	No
579	CVOZ676	320	C16M1	Saria	near Ouagadougou	Funestus	F	Fed	Medium	0.1553	0.159	No
580	CVOZ677	320	C16M1	Saria	near Ouagadougou	Funestus	F	Fed	Medium	0.1416	0.1651	No
581	CVOZ678	321	C17M1	Saria	near Ouagadougou	Funestus	F	Fed	Medium	0.2007	0.1789	No
582	CVOZ679	321	C17M1	Saria	near Ouagadougou	Funestus	F	Fed	Medium	0.1545	0.1469	No
583	CVOZ680	322	C18M1	Saria	near Ouagadougou	gambiae	F	Fed	Strong	0.3272	0.3237	No
584	CVOZ681	323	C18M1	Saria	near Ouagadougou	funestus	F	Fed	Medium	0.1586	0.155	No
585	CVOZ682	324	C19M1	Saria	near Ouagadougou	funestus	F	Fed	Medium	0.1496	0.1616	No
586	CVOZ683	324	C19M1	Saria	near Ouagadougou	funestus	F	Fed	Medium	0.1096	0.1272	No
587	CVOZ686	326	C1M1	Tampelga	near Ouagadougou	funestus	F	Fed	Medium	0.0034	0.3642	No
588	CVOZ690	329	C4M1	Tampelga	near Ouagadougou	funestus	F	Fed	Medium	0.6009	0.752	Yes
589	CVOZ691	330	C6M1	Tampelga	near Ouagadougou	funestus	F	Fed	Medium	0.3435	0.3501	No
590	CVOZ694	333	C8M1	Tampelga	near Ouagadougou	funestus	F	Fed	Medium	0.0978	0.0841	No
591	CVOZ695	334	C8M1	Tampelga	near Ouagadougou	rufipes	F	Fed	Medium	0.0085	0.009	No
592	CVOZ696	335	C9M1	Tampelga	near Ouagadougou	gambiae	F	Fed	Medium	0.3449	0.4275	No
593	CVOZ697	336	C9M1	Tampelga	near Ouagadougou	funestus	F	Fed	Medium	0.0687	0.0698	No
594	CVOZ698	336	C9M1	Tampelga	near Ouagadougou	funestus	F	Fed	Medium	0.2801	0.379	No
595	CVOZ699	337	C10M1	Tampelga	near Ouagadougou	funestus	F	Fed	Medium	0.4289	0.4615	No
596	CVOZ700	338	C11M1	Tampelga	near Ouagadougou	funestus	F	Fed	Medium	0.2225	0.2449	No
597	CVOZ701	338	C11M1	Tampelga	near Ouagadougou	funestus	F	Fed	Medium	0.1969	0.223	No
598	CVOZ702	338	C11M1	Tampelga	near Ouagadougou	funestus	F	Fed	Medium	0.2235	0.2153	No
599	CVOZ703	339	C12M1	Tampelga	near Ouagadougou	rufipes	F	Fed	Medium	0.0004	0.0043	No
600	CVOZ704	339	C12M1	Tampelga	near Ouagadougou	rufipes	F	Fed	Medium	0.008	0.013	No
601	CVOZ705	340	C13M1	Tampelga	near Ouagadougou	rufipes	F	Fed	Medium	0.0074	0.0109	No
602	CVOZ706	341	C14M1	Tampelga	near Ouagadougou	gambiae	F	Fed	Medium	0.444	0.4742	No
603	CVOZ707	342	C14M1	Tampelga	near Ouagadougou	rufipes	F	Fed	Medium	0.0075	0.0071	No
604	CVOZ708	343	C15M1	Tampelga	near Ouagadougou	gambiae	F	Fed	Medium	0.0567	0.0674	No
605	CVOZ709	343	C15M1	Tampelga	near Ouagadougou	gambiae	F	Fed	Medium	0.9775	0.2663	No
606	CVOZ710	343	C15M1	Tampelga	near Ouagadougou	gambiae	F	Fed	Medium	0.0709	0.0595	No
607	CVOZ713	344	C15M1	Tampelga	near Ouagadougou	rufipes	F	Fed	Medium	0.001	0.0341	No
608	CVOZ714	245	C16M1	Tampelga	near Ouagadougou	funestus	F	Fed	Medium	0.0837	0.6707	No
609	CVOZ716	346	C19M1	Tampelga	near Ouagadougou	funestus	F	Fed	Medium	0.3014	0.3933	No
610	CVOZ717	347	C21M1	Tampelga	near Ouagadougou	funestus	F	Fed	Medium	0.5269	0.6056	No
611	CVOZ718	347	C21M1	Tampelga	near Ouagadougou	funestus	F	Fed	Medium	0.4065	0.532	No
612	CVOZ719	348	C22M1	Tampelga	near Ouagadougou	funestus	F	Fed	Medium	0.5449	0.6126	No
613	CVOZ720	348	C22M1	Tampelga	near Ouagadougou	funestus	F	Fed	Medium	0.5319	0.3682	No
614	CVOZ722	350	C24M1	Tampelga	near Ouagadougou	funestus	F	Fed	Medium	0.4094	0.425	No
615	CVOZ723	350	C24M1	Tampelga	near Ouagadougou	funestus	F	Fed	Medium	0.9239	0.8731	Yes
616	CVOZ724	351	C25M1	Tampelga	near Ouagadougou	funestus	F	Fed	Medium	0.4741	0.5352	No
617	CVOZ726	352	C26M1	Tampelga	near Ouagadougou	funestus	F	Fed	Medium	0.6959	0.7127	Yes
618	CVOZ728	353	C27M1	Tampelga	near Ouagadougou	funestus	F	Fed	Medium	0.8169	0.5659	No
619	CVOZ729	353	C27M1	Tampelga	near Ouagadougou	funestus	F	Fed	Medium	0.5281	0.8282	Yes
620	CVOZ730	354	C28M1	Tampelga	near Ouagadougou	funestus	F	Fed	Medium	0.3658	0.5425	No
621	CVOZ732	355	C29M1	Tampelga	near Ouagadougou	gambiae	F	Fed	Medium	0.0719	0.1239	No
622	CVOZ733	356	C29M1	Tampelga	near Ouagadougou	funestus	F	Fed	Medium	0.703	0.6066	No
623	CVOZ734	357	C30M1	Tampelga	near Ouagadougou	gambiae	F	Fed	Medium	0.7142	0.8422	Yes
624	CVOZ735	358	C31M1	Tampelga	near Ouagadougou	gambiae	F	Fed	Medium	0.8932	0.8907	Yes
625	CVOZ736	359	C31M1	Tampelga	near Ouagadougou	funestus	F	Fed	Medium	0.3327	0.257	No
626	CVOZ737	359	C31M1	Tampelga	near Ouagadougou	funestus	F	Fed	Medium	0.6792	0.613	No
627	CVOZ738	359	C31M1	Tampelga	near Ouagadougou	funestus	F	Fed	Medium	0.6807	0.696	Yes
628	CVOZ739	360	C32M1	Tampelga	near Ouagadougou	funestus	F	Fed	Medium	0.6824	0.636	No
629	CVOZ740	361	C34M1	Tampelga	near Ouagadougou	funestus	F	Fed	Medium	1.2134	1.1025	Yes
630	CVOZ741	361	C34M1	Tampelga	near Ouagadougou	funestus	F	Fed	Medium	1.3984	0.8603	Yes
631	CVOZ742	362	C36M1	Tampelga	near Ouagadougou	gambiae	F	Fed	Medium	0.6528	0.6736	Yes
632	CVOZ743	363	C36M1	Tampelga	near Ouagadougou	funestus	F	Fed	Medium	0.8365	0.9252	Yes
633	CVOZ744	363	C36M1	Tampelga	near Ouagadougou	funestus	F	Fed	Medium	1.4704	1.2157	Yes
634	CVOZ745	364	C37M1	Tampelga	near Ouagadougou	funestus	F	Fed	Medium	0.3581	0.3224	No
635	CVOZ746	365	C38M1	Tampelga	near Ouagadougou	rufipes	F	Fed	Medium	0.0279	0.0355	No
636	CVOZ747	366	C39M1	Tampelga	near Ouagadougou	funestus	F	Fed	Medium	0.3704	0.4904	No
637	CVOZ748	366	C39M1	Tampelga	near Ouagadougou	funestus	F	Fed	Medium	0.4311	0.3403	No
638	CVOZ749	366	C39M1	Tampelga	near Ouagadougou	funestus	F	Fed	Medium	0.6222	0.6811	Yes
639	CVOZ750	367	C40M1	Tampelga	near Ouagadougou	gambiae	F	Fed	Medium	0.1987	0.2631	No
640	CVOZ751	368	C40M1	Tampelga	near Ouagadougou	rufipes	F	Fed	Medium	0.0031	0.0134	No
641	CVOZ752	369	C1M1	Sissene	near Ouagadougou	gambiae	F	Fed	Medium	0.5048	0.5183	No
642	CVOZ753	370	C1M1	Sissene	near Ouagadougou	rufipes	F	Fed	Medium	0.025	0.0207	No
643	CVOZ754	371	C2M1	Sissene	near Ouagadougou	funestus	F	Fed	Medium	0.3603	0.2787	No
644	CVOZ755	371	C2M1	Sissene	near Ouagadougou	funestus	F	Fed	Medium	0.3034	0.4037	No
645	CVOZ756	372	C2M1	Sissene	near Ouagadougou	funestus	F	Fed	Medium	1.3793	1.9799	Yes
646	CVOZ757	373	C3M1	Sissene	near Ouagadougou	gambiae	F	Fed	Medium	0.2972	0.4313	No
647	CVOZ758	373	C3M1	Sissene	near Ouagadougou	gambiae	F	Fed	Medium	0.8739	1.0672	Yes
648	CVOZ759	373	C3M1	Sissene	near Ouagadougou	gambiae	F	Fed	Medium	0.9663	0.97	Yes
649	CVOZ760	374	C5M1	Sissene	near Ouagadougou	gambiae	F	Fed	Medium	1.1651	1.0275	Yes
650	CVOZ761	374	C5M1	Sissene	near Ouagadougou	gambiae	F	Fed	Medium	0.7833	0.9055	Yes
651	CVOZ762	374	C5M1	Sissene	near Ouagadougou	funestus	F	Fed	Medium	0.5108	0.5844	No
652	CVOZ763	375	C6M1	Sissene	near Ouagadougou	gambiae	F	Fed	Medium	1.1048	0.6784	Yes
653	CVOZ764	376	C6M1	Sissene	near Ouagadougou	funestus	F	Fed	Medium	1.1068	1.0081	Yes
654	CVOZ765	377	C6M1	Sissene	near Ouagadougou	rufipes	F	Fed	Medium	0.0268	0.0155	No
655	CVOZ766	378	C7M1	Sissene	near Ouagadougou	gambiae	F	Fed	Medium	0.758	1.4268	Yes
656	CVOZ767	378	C7M1	Sissene	near Ouagadougou	gambiae	F	Fed	Medium	0.8376	0.8778	Yes
657	CVOZ768	379	C8M1	Sissene	near Ouagadougou	gambiae	F	Fed	Medium	1.425	1.3431	Yes
658	CVOZ769	379	C8M1	Sissene	near Ouagadougou	gambiae	F	Fed	Medium	0.5644	0.5943	No
659	CVOZ770	380	C8M1	Sissene	near Ouagadougou	funestus	F	Fed	Medium	0.3256	0.3615	No
660	CVOZ771	381	C8M1	Sissene	near Ouagadougou	rufipes	F	Fed	Medium	0.0115	0.0143	No
661	CVOZ772	382	C9M1	Sissene	near Ouagadougou	gambiae	F	Fed	Medium	1.1974	1.3697	Yes
662	CVOZ773	382	C9M1	Sissene	near Ouagadougou	gambiae	F	Fed	Medium	0.0492	0.0546	No
663	CVOZ774	383	C10M1	Sissene	near Ouagadougou	gambiae	F	Fed	Medium	0.0383	0.0407	No
664	CVOZ775	384	C10M1	Sissene	near Ouagadougou	funestus	F	Fed	Medium	0.0277	0.0452	No
665	CVOZ776	385	C11M1	Sissene	near Ouagadougou	funestus	F	Fed	Medium	0.9727	0.6797	Yes
667	CVOZ777	386	C11M1	Sissene	near Ouagadougou	rufipes	F	Fed	Medium	0.0534	0.045	No
668	CVOZ778	387	C12M1	Sissene	near Ouagadougou	gambiae	F	Fed	Medium	0.7754	1.4001	Yes
669	CVOZ779	387	C12M1	Sissene	near Ouagadougou	gambiae	F	Fed	Medium	0.6132	0.5394	No
670	CVOZ780	388	C13M1	Sissene	near Ouagadougou	gambiae	F	Fed	Medium	1.136	1.1428	Yes
671	CVOZ781	389	C13M1	Sissene	near Ouagadougou	funestus	F	Fed	Medium	0.6011	0.5953	No
672	CVOZ782	389	C13M1	Sissene	near Ouagadougou	funestus	F	Fed	Medium	0.9794	0.8747	Yes
673	CVOZ783	390	C13M1	Sissene	near Ouagadougou	rufipes	F	Fed	Medium	0.0505	0.0431	No
674	CVOZ784	390	C13M1	Sissene	near Ouagadougou	rufipes	F	Fed	Medium	0.0271	0.0256	No
675	CVOZ785	391	C14M1	Sissene	near Ouagadougou	funestus	F	Fed	Medium	0.3464	0.4027	No
676	CVOZ786	391	C14M1	Sissene	near Ouagadougou	funestus	F	Fed	Medium	1.2548	1.8648	Yes
677	CVOZ787	392	C16M1	Sissene	near Ouagadougou	gambiae	F	Fed	Medium	1.0047	1.1675	Yes
678	CVOZ788	392	C16M1	Sissene	near Ouagadougou	gambiae	F	Fed	Medium	0.6781	0.4877	No
679	CVOZ789	392	C16M1	Sissene	near Ouagadougou	gambiae	F	Fed	Medium	1.0165	0.627	No
680	CVOZ790	393	C17M1	Sissene	near Ouagadougou	gambiae	F	Fed	Medium	0.2764	0.4477	No
681	CVOZ792	395	C19M1	Sissene	near Ouagadougou	gambiae	F	Fed	Medium	0.4181	0.4239	No
682	CVOZ793	395	C19M1	Sissene	near Ouagadougou	gambiae	F	Fed	Medium	0.6625	0.567	No
683	CVOZ794	396	C20M1	Sissene	near Ouagadougou	gambiae	F	Fed	Medium	0.6993	0.8578	Yes
684	CVOZ795	396	C20M1	Sissene	near Ouagadougou	gambiae	F	Fed	Medium	1.4956	1.4036	Yes
685	CVOZ796	397	C21M1	Sissene	near Ouagadougou	gambiae	F	Fed	Medium	0.3511	0.4138	No
686	CVOZ797	398	C21M1	Sissene	near Ouagadougou	funestus	F	Fed	Medium	0.6056	0.622	No
687	CVOZ798	398	C21M1	Sissene	near Ouagadougou	funestus	F	Fed	Medium	0.6407	0.6273	No
688	CVOZ799	399	C23M1	Sissene	near Ouagadougou	gambiae	F	Fed	Medium	0.7219	0.6116	No
689	CVOZ800	400	C24M1	Sissene	near Ouagadougou	funestus	F	Fed	Medium	0.5271	0.529	No
690	CVOZ801	401	C26M1	Sissene	near Ouagadougou	Culex	F	Fed	Medium	0.0402	0.0267	No
691	CVOZ804	404	C28M1	Sissene	near Ouagadougou	rufipes	F	Fed	Medium	0.0393	0.0276	No
692	CVOZ805	405	C29M1	Sissene	near Ouagadougou	Culex	F	Fed	Medium	0.0488	0.0809	No
693	CVOZ806	406	C30M1	Sissene	near Ouagadougou	gambiae	F	Fed	Medium	0.4719	0.4703	No
694	CVOZ807	407	C31M1	Sissene	near Ouagadougou	rufipes	F	Fed	Medium	0.0263	0.0399	No
695	CVOZ812	411	C36M1	Sissene	near Ouagadougou	gambiae	F	Fed	Medium	0.023	0.0264	No
696	CVOZ814	413	C37M1	Sissene	near Ouagadougou	gambiae	F	Fed	Medium	0.0145	0.0161	No
697	CVOZ815	414	C37M1	Sissene	near Ouagadougou	gambiae	F	Fed	Medium	0.0195	0.0152	No
698	CVOZ816	415	C37M1	Sissene	near Ouagadougou	gambiae	F	Fed	Medium	0.265	0.2516	No

## Sheet: Summary
	Density						Seroprevalence
Bereba
An. gam	Culex	An. Rufipes	Total					N	Percent
79	6	2	87				Positifs	215	31.16
							Negatifs	475	68.84
Bombi							Total	690	100
An. gam	Culex	An. Rufipes	Total
44	4	1	49
							Areas near Bobo Dioulasso
Dimikuy								Negatifs	Positifs	Total
An. gam	Culex	Total					Bereba
31	8	38					Bombi
							Dimikuy
Intiedougou							Intiedougou
An. gam	Culex	Total					Koumbia
106	2	108					Nahirindon
Koumbia
An. gam	Culex		An. Funestus	Aedes	Total
70	2		1	1	74		Areas near Ouagadougou
								Negatifs	Positifs	Total
							Bereba
Nahirindon							Bombi
An. gam	Culex		An. Funestus	An. Rufipes	Total		Dimikuy
61	3		7	1	72		Intiedougou
							Koumbia
							Nahirindon
Ipendo
An. gam	An. Funestus	Total
11	6	17
Ouezindougou
An. gam	Culex		An. Rufipes	An. Funestus	Total
101	2		12	26	141
Saria
An. gam	Culex		An. Rufipes	An. Funestus	Total
17	1		2	32	52
Sissene
An. gam	Culex		An. Rufipes	An. Funestus	Total
34	5		10	14	63
Tampelga
An. gam	Culex		An. Rufipes	An. Funestus	Total
11	1		8	46	66
Tathyou
An. gam	Culex		An. Rufipes	An. Funestus	Total
37	1		2	1	41
